# Supplementary material for: Xanthine oxidase inhibitor urate-lowering therapy titration to target decreases serum free fatty acids in gout and suppresses lipolysis by adipocytes
Source: Arthritis Res Ther. 2022 Jul 25;24:175. doi: 10.1186/s13075-022-02852-4 (PMC9310412; doi:10.1186/s13075-022-02852-4)
Supplement: Supplementary file 2 — Additional file 2: Supplementary Table 1. Included the 1105 compounds of known identity from the Metabolon platform. Supplementary Table 2. Relative levels of fatty acids identified in the UCSD cohort. Supplementary Table 3. Fatty acids identified in the Omaha cohort. Concentrations are reported in pmol/mL of plasma. [file 13075_2022_2852_MOESM2_ESM.xlsx]

## Sheet: Metabolon_TableS1 
PATHWAY SORTORDER	BIOCHEMICAL	SUPER PATHWAY	SUB PATHWAY	COMP ID	PLATFORM	CHEMICAL ID	RI	MASS	PUBCHEM	CAS	KEGG	HMDB
1443	(12 or 13)-methylmyristate (a15:0 or i15:0)	Lipid	Fatty Acid, Branched	38293	LC/MS Neg	100002344	5499	241.217	151014	2485-71-4
1446	(14 or 15)-methylpalmitate (a17:0 or i17:0)	Lipid	Fatty Acid, Branched	38768	LC/MS Neg	100002945	5695	269.249	17903417			HMDB37397
1450	(16 or 17)-methylstearate (a19:0 or i19:0)	Lipid	Fatty Acid, Branched	38296	LC/MS Neg	100002356	5993	297.28	3083779	2724-59-6
1318	(2 or 3)-decenoate (10:1n7 or n8)	Lipid	Medium Chain Fatty Acid	63436	LC/MS Neg	100021502	4990	169.123
4626	(2,4 or 2,5)-dimethylphenol sulfate	Xenobiotics	Food Component/Plant	62533	LC/MS Neg	100020519	3474	201.023
466	(N(1) + N(8))-acetylspermidine	Amino Acid	Polyamine Metabolism	57814	LC/MS Pos Early	100016038	3080	188.176				HMDB13127
1674	(R)-3-hydroxybutyrylcarnitine	Lipid	Fatty Acid Metabolism (Acyl Carnitine, Hydroxy)	43264	LC/MS Pos Early	100003926	2400	248.149	53481617			HMDB13127
1675	(S)-3-hydroxybutyrylcarnitine	Lipid	Fatty Acid Metabolism (Acyl Carnitine, Hydroxy)	52984	LC/MS Pos Early	100009271	2340	248.149
5272	1,2,3-benzenetriol sulfate (2)	Xenobiotics	Chemical	48762	LC/MS Neg	100006374	1709	204.981				HMDB08138
2065	1,2-dilinoleoyl-GPC (18:2/18:2)	Lipid	Phosphatidylcholine (PC)	52603	LC/MS Pos Late	100008903	2006	782.569	5288075	998-06-1		HMDB09093
2147	1,2-dilinoleoyl-GPE (18:2/18:2)*	Lipid	Phosphatidylethanolamine (PE)	53174	LC/MS Pos Late	100009217	2083	740.523	9546812			HMDB00564
1988	1,2-dipalmitoyl-GPC (16:0/16:0)	Lipid	Phosphatidylcholine (PC)	19130	LC/MS Pos Late	100000657	2365	734.569	452110	63-89-8		HMDB08923
2108	1,2-dipalmitoyl-GPE (16:0/16:0)*	Lipid	Phosphatidylethanolamine (PE)	57341	LC/MS Pos Late	100009204	2498	692.523	445468			HMDB02123
4117	1,3,7-trimethylurate	Xenobiotics	Xanthine Metabolism	34404	LC/MS Neg	100001397	1985	209.068	79437	5415-44-1	C16361	HMDB01857
4114	1,3-dimethylurate	Xenobiotics	Xanthine Metabolism	32391	LC/MS Neg	100001106	1671.4	195.052	70346	944-73-0		HMDB02712
1059	1,5-anhydroglucitol (1,5-AG)	Carbohydrate	Glycolysis, Gluconeogenesis, and Pyruvate Metabolism	20675	LC/MS Neg	100000580	802	163.061	64960	154-58-5	C07326	HMDB00640
4226	1,6-anhydroglucose	Xenobiotics	Food Component/Plant	21049	LC/MS Neg	100000939	919.7	161.046	2724705	498-07-7		HMDB11103
4115	1,7-dimethylurate	Xenobiotics	Xanthine Metabolism	34400	LC/MS Neg	100001399	1578.6	195.052	91611	33868-03-0	C16356
2504	1-(1-enyl-oleoyl)-GPE (P-18:1)*	Lipid	Lysoplasmalogen	44621	LC/MS Pos Late	100005372	1566	464.314				HMDB11220
2481	1-(1-enyl-palmitoyl)-2-arachidonoyl-GPC (P-16:0/20:4)*	Lipid	Plasmalogen	52689	LC/MS Pos Late	100009014	2154	766.574				HMDB11352
2473	1-(1-enyl-palmitoyl)-2-arachidonoyl-GPE (P-16:0/20:4)*	Lipid	Plasmalogen	52673	LC/MS Pos Late	100009002	2270	724.528				HMDB11211
2482	1-(1-enyl-palmitoyl)-2-linoleoyl-GPC (P-16:0/18:2)*	Lipid	Plasmalogen	52682	LC/MS Pos Late	100009009	2226	742.574				HMDB11343
2470	1-(1-enyl-palmitoyl)-2-linoleoyl-GPE (P-16:0/18:2)*	Lipid	Plasmalogen	52677	LC/MS Pos Late	100009069	2351	700.528
2475	1-(1-enyl-palmitoyl)-2-oleoyl-GPC (P-16:0/18:1)*	Lipid	Plasmalogen	52478	LC/MS Pos Late	100009007	2443	744.59				HMDB11342
2469	1-(1-enyl-palmitoyl)-2-oleoyl-GPE (P-16:0/18:1)*	Lipid	Plasmalogen	52477	LC/MS Pos Late	100009005	2600	702.543				HMDB11207
2472	1-(1-enyl-palmitoyl)-2-palmitoleoyl-GPC (P-16:0/16:1)*	Lipid	Plasmalogen	52713	LC/MS Pos Late	100009160	2218	716.559				HMDB11206
2471	1-(1-enyl-palmitoyl)-2-palmitoyl-GPC (P-16:0/16:0)*	Lipid	Plasmalogen	52716	LC/MS Pos Late	100009162	2454	718.574	11146967			HMDB10407
2501	1-(1-enyl-palmitoyl)-GPC (P-16:0)*	Lipid	Lysoplasmalogen	52474	LC/MS Pos Late	100002875	1547	480.345	10917802
2502	1-(1-enyl-palmitoyl)-GPE (P-16:0)*	Lipid	Lysoplasmalogen	39270	LC/MS Pos Late	100003000	1558	438.298				HMDB05779
2486	1-(1-enyl-stearoyl)-2-arachidonoyl-GPE (P-18:0/20:4)*	Lipid	Plasmalogen	52475	LC/MS Pos Late	100008999	2511	752.559	9547058			HMDB11376
2478	1-(1-enyl-stearoyl)-2-linoleoyl-GPE (P-18:0/18:2)*	Lipid	Plasmalogen	52748	LC/MS Pos Late	100009225	2633	728.559				HMDB11375
2477	1-(1-enyl-stearoyl)-2-oleoyl-GPE (P-18:0/18:1)	Lipid	Plasmalogen	52614	LC/MS Pos Late	100008919	2950	730.574		144371-68-6
2506	1-(1-enyl-stearoyl)-GPE (P-18:0)*	Lipid	Lysoplasmalogen	39271	LC/MS Pos Late	100003001	1649	466.329
2276	1-arachidonoyl-GPA (20:4)	Lipid	Lysophospholipid	46325	LC/MS Neg	100004442	5499	457.236		799268-65-8		HMDB10395
2315	1-arachidonoyl-GPC* (20:4)*	Lipid	Lysophospholipid	33228	LC/MS Pos Late	100001551	1460	544.34			C05208	HMDB11517
2360	1-arachidonoyl-GPE (20:4n6)*	Lipid	Lysophospholipid	35186	LC/MS Pos Late	100001571	1470	502.293	42607465			HMDB61690
2400	1-arachidonoyl-GPI* (20:4)*	Lipid	Lysophospholipid	34214	LC/MS Neg	100001654	5482	619.289				HMDB11549
2530	1-arachidonylglycerol (20:4)	Lipid	Monoacylglycerol	34397	LC/MS Neg	100001433	6250	303.233	5282281	35474-99-8	C13857
329	1-carboxyethylisoleucine	Amino Acid	Leucine, Isoleucine and Valine Metabolism	62558	LC/MS Neg	100020427	2628	202.108
288	1-carboxyethylleucine	Amino Acid	Leucine, Isoleucine and Valine Metabolism	62559	LC/MS Neg	100020425	2663	202.108
133	1-carboxyethylphenylalanine	Amino Acid	Phenylalanine Metabolism	62566	LC/MS Neg	100020419	2844	236.093
150	1-carboxyethyltyrosine	Amino Acid	Tyrosine Metabolism	62564	LC/MS Neg	100020421	1846	252.088
352	1-carboxyethylvaline	Amino Acid	Leucine, Isoleucine and Valine Metabolism	62562	LC/MS Neg	100020423	2008	188.093
2529	1-dihomo-linolenylglycerol (20:3)	Lipid	Monoacylglycerol	48341	LC/MS Neg	100006121	6400	305.249
2549	1-dihomo-linoleoylglycerol (20:2)	Lipid	Monoacylglycerol	35103	LC/MS Neg	100001483	6800	307.264				HMDB11587
2533	1-docosahexaenoylglycerol (22:6)	Lipid	Monoacylglycerol	52402	LC/MS Pos Late	100001481	1542	420.311				HMDB10405
2327	1-lignoceroyl-GPC (24:0)	Lipid	Lysophospholipid	49617	LC/MS Pos Late	100002873	1907	608.465		325171-59-3		HMDB10388
2299	1-linolenoyl-GPC (18:3)*	Lipid	Lysophospholipid	45951	LC/MS Pos Late	100005350	1410	518.324				HMDB11569
2525	1-linolenoylglycerol (18:3)	Lipid	Monoacylglycerol	34393	LC/MS Neg	100001435	6214	277.217	53480978	124151-74-2		HMDB08147
2070	1-linoleoyl-2-arachidonoyl-GPC (18:2/20:4n6)*	Lipid	Phosphatidylcholine (PC)	52710	LC/MS Pos Late	100009131	1969	806.569				HMDB08141
2066	1-linoleoyl-2-linolenoyl-GPC (18:2/18:3)*	Lipid	Phosphatidylcholine (PC)	53176	LC/MS Pos Late	100009343	1939	780.554				HMDB07856
2272	1-linoleoyl-GPA (18:2)*	Lipid	Lysophospholipid	52690	LC/MS Polar	100009082	1441	433.236				HMDB10386
2297	1-linoleoyl-GPC (18:2)	Lipid	Lysophospholipid	34419	LC/MS Pos Late	100001395	1465	520.34	11988421		C04100	HMDB11507
2348	1-linoleoyl-GPE (18:2)*	Lipid	Lysophospholipid	36600	LC/MS Pos Late	100001570	1482	478.293	52925130
2387	1-linoleoyl-GPG (18:2)*	Lipid	Lysophospholipid	54885	LC/MS Neg	100009227	5516	507.273
2395	1-linoleoyl-GPI* (18:2)*	Lipid	Lysophospholipid	36594	LC/MS Polar	100001778	1337	595.289
2524	1-linoleoylglycerol (18:2)	Lipid	Monoacylglycerol	27447	LC/MS Neg	100001040	6477	279.233	5283469	2277-28-3		HMDB02820
84	1-methyl-4-imidazoleacetate	Amino Acid	Histidine Metabolism	32350	LC/MS Pos Early	100001208	2064	141.066	75810	2625-49-2	C05828	HMDB04988
85	1-methyl-5-imidazoleacetate	Amino Acid	Histidine Metabolism	62946	LC/MS Pos Early	100002910	1989	141.066	6451814	4200-48-0		HMDB00001
67	1-methylhistidine	Amino Acid	Histidine Metabolism	30460	LC/MS Neg	100001051	1227	168.078	92105	332-80-9	C01152	HMDB00699
3888	1-methylnicotinamide	Cofactors and Vitamins	Nicotinate and Nicotinamide Metabolism	27665	LC/MS Pos Early	55	1940	137.071	10129985	1005-24-9	C02918	HMDB03099
4112	1-methylurate	Xenobiotics	Xanthine Metabolism	34395	LC/MS Neg	100001400	1099	181.037	69726	708-79-2	C16359	HMDB10738
4118	1-methylxanthine	Xenobiotics	Xanthine Metabolism	34389	LC/MS Neg	100001405	1568.8	165.042	80220	6136-37-4	C16358	HMDB07883
1976	1-myristoyl-2-arachidonoyl-GPC (14:0/20:4)*	Lipid	Phosphatidylcholine (PC)	53195	LC/MS Pos Late	100009139	1914	754.538				HMDB07869
1972	1-myristoyl-2-palmitoyl-GPC (14:0/16:0)	Lipid	Phosphatidylcholine (PC)	19258	LC/MS Pos Late	100000672	2147	706.538	129657	69525-80-0		HMDB11561
2516	1-myristoylglycerol (14:0)	Lipid	Monoacylglycerol	35625	LC/MS Neg	100001618	6353.3	227.202	79050	75685-84-6	C01885	HMDB08123
2064	1-oleoyl-2-docosahexaenoyl-GPC (18:1/22:6)*	Lipid	Phosphatidylcholine (PC)	52697	LC/MS Pos Late	100009130	2011	832.585
2054	1-oleoyl-2-linoleoyl-GPC (18:1/18:2)*	Lipid	Phosphatidylcholine (PC)	52453	LC/MS Pos Late	100008981	2165	784.585				HMDB05349
2140	1-oleoyl-2-linoleoyl-GPE (18:1/18:2)*	Lipid	Phosphatidylethanolamine (PE)	52687	LC/MS Pos Late	100009078	2270	742.538	9546753			HMDB02815
2294	1-oleoyl-GPC (18:1)	Lipid	Lysophospholipid	48258	LC/MS Pos Late	100001272	1540	522.355	16081932	19420-56-5		HMDB11506
2346	1-oleoyl-GPE (18:1)	Lipid	Lysophospholipid	35628	LC/MS Pos Late	100001569	1554	480.308	9547071	89576-29-4
2385	1-oleoyl-GPG (18:1)*	Lipid	Lysophospholipid	45968	LC/MS Neg	100005716	5610	509.288
2393	1-oleoyl-GPI (18:1)	Lipid	Lysophospholipid	36602	LC/MS Polar	100001777	1354	597.304				HMDB11567
2523	1-oleoylglycerol (18:1)	Lipid	Monoacylglycerol	21184	LC/MS Neg	100000924	6650	281.249	5283468	111-03-5		HMDB08008
2019	1-palmitoleoyl-2-linolenoyl-GPC (16:1/18:3)*	Lipid	Phosphatidylcholine (PC)	53180	LC/MS Pos Late	100009345	1850	754.538				HMDB10383
2285	1-palmitoleoyl-GPC* (16:1)*	Lipid	Lysophospholipid	33230	LC/MS Pos Late	100001511	1450	494.324	24779461			HMDB11565
2520	1-palmitoleoylglycerol (16:1)*	Lipid	Monoacylglycerol	52431	LC/MS Neg	100008952	6094	253.217				HMDB07982
2006	1-palmitoyl-2-arachidonoyl-GPC (16:0/20:4n6)	Lipid	Phosphatidylcholine (PC)	52462	LC/MS Pos Late	100008914	2091	782.569	10747814	35418-58-7		HMDB05323
2117	1-palmitoyl-2-arachidonoyl-GPE (16:0/20:4)*	Lipid	Phosphatidylethanolamine (PE)	52464	LC/MS Pos Late	100008990	2198	740.523	9546800			HMDB09789
2230	1-palmitoyl-2-arachidonoyl-GPI (16:0/20:4)*	Lipid	Phosphatidylinositol (PI)	52467	LC/MS Polar	100008993	892	857.519
2002	1-palmitoyl-2-dihomo-linolenoyl-GPC (16:0/20:3n3 or 6)*	Lipid	Phosphatidylcholine (PC)	52454	LC/MS Pos Late	100008985	2199	784.585				HMDB07991
2012	1-palmitoyl-2-docosahexaenoyl-GPC (16:0/22:6)	Lipid	Phosphatidylcholine (PC)	52610	LC/MS Pos Late	100008915	2023	806.569	6441886	59403-54-2		HMDB05324
2119	1-palmitoyl-2-docosahexaenoyl-GPE (16:0/22:6)*	Lipid	Phosphatidylethanolamine (PE)	52465	LC/MS Pos Late	100008991	2119	764.523	9546799			HMDB07973
1995	1-palmitoyl-2-linoleoyl-GPC (16:0/18:2)	Lipid	Phosphatidylcholine (PC)	42446	LC/MS Pos Late	1537	2160	758.569	5287971	40811-94-7		HMDB05322
2114	1-palmitoyl-2-linoleoyl-GPE (16:0/18:2)	Lipid	Phosphatidylethanolamine (PE)	42449	LC/MS Pos Late	100001870	2275	716.523	9546747			HMDB09784
2228	1-palmitoyl-2-linoleoyl-GPI (16:0/18:2)	Lipid	Phosphatidylinositol (PI)	52450	LC/MS Polar	1528	910	833.519				HMDB07972
1992	1-palmitoyl-2-oleoyl-GPC (16:0/18:1)	Lipid	Phosphatidylcholine (PC)	52461	LC/MS Pos Late	1539	2358	760.585	6436017	26853-31-6;26853-31-6		HMDB05320
2112	1-palmitoyl-2-oleoyl-GPE (16:0/18:1)	Lipid	Phosphatidylethanolamine (PE)	19263	LC/MS Pos Late	1526	2509	718.538	5283496	26662-94-2		HMDB09783
2226	1-palmitoyl-2-oleoyl-GPI (16:0/18:1)*	Lipid	Phosphatidylinositol (PI)	52669	LC/MS Polar	100009066	893	835.534				HMDB07969
1989	1-palmitoyl-2-palmitoleoyl-GPC (16:0/16:1)*	Lipid	Phosphatidylcholine (PC)	52470	LC/MS Pos Late	100008984	2160	732.554				HMDB07970
1990	1-palmitoyl-2-stearoyl-GPC (16:0/18:0)	Lipid	Phosphatidylcholine (PC)	52616	LC/MS Pos Late	100008921	2653	762.601		59403-51-9		HMDB00327
2268	1-palmitoyl-GPA (16:0)	Lipid	Lysophospholipid	34428	LC/MS Pos Late	100001445	1625	393.24	6419701	17618-08-5	C04036	HMDB10382
2283	1-palmitoyl-GPC (16:0)	Lipid	Lysophospholipid	33955	LC/MS Pos Late	100001263	1525	496.34	86554	17364-16-8		HMDB11503
2337	1-palmitoyl-GPE (16:0)	Lipid	Lysophospholipid	35631	LC/MS Pos Late	100001567	1544	454.293	9547069	53862-35-4
2381	1-palmitoyl-GPG (16:0)*	Lipid	Lysophospholipid	45970	LC/MS Neg	100005717	5570	483.273	3300276			HMDB61695
2388	1-palmitoyl-GPI* (16:0)	Lipid	Lysophospholipid	35305	LC/MS Polar	100001655	1346	571.289				HMDB31074
2519	1-palmitoylglycerol (16:0)	Lipid	Monoacylglycerol	21127	LC/MS Neg	100000827	6550	255.233	14900	542-44-9
2518	1-pentadecanoylglycerol (15:0)	Lipid	Monoacylglycerol	47898	LC/MS Neg	100001431	6200	241.217	190750	104140-07-0		HMDB02331
87	1-ribosyl-imidazoleacetate*	Amino Acid	Histidine Metabolism	61868	LC/MS Pos Early	100001668	2006	259.092	5117448	29605-99-0	C05131
2186	1-stearoyl-2-arachidonoyl-glycosyl-GPE (18:0/20:4)	Lipid	Glycosyl PE	63193	LC/MS Pos Late	100021404	2423	930.607				HMDB08048
2040	1-stearoyl-2-arachidonoyl-GPC (18:0/20:4)	Lipid	Phosphatidylcholine (PC)	42450	LC/MS Pos Late	100001869	2300	810.601	16219824	35418-59-8		HMDB09003
2134	1-stearoyl-2-arachidonoyl-GPE (18:0/20:4)	Lipid	Phosphatidylethanolamine (PE)	52447	LC/MS Pos Late	100008977	2424	768.554	5289133			HMDB09815
2245	1-stearoyl-2-arachidonoyl-GPI (18:0/20:4)	Lipid	Phosphatidylinositol (PI)	52449	LC/MS Pos Late	100000616	3000	904.591		383907-33-3		HMDB12383
2202	1-stearoyl-2-arachidonoyl-GPS (18:0/20:4)	Lipid	Phosphatidylserine (PS)	52235	LC/MS Pos Late	100001872	2565	812.544				HMDB08057
2046	1-stearoyl-2-docosahexaenoyl-GPC (18:0/22:6)	Lipid	Phosphatidylcholine (PC)	52611	LC/MS Pos Late	100008916	2197	834.601		59403-52-0		HMDB05334
2138	1-stearoyl-2-docosahexaenoyl-GPE (18:0/22:6)*	Lipid	Phosphatidylethanolamine (PE)	52466	LC/MS Pos Late	100008992	2317	792.554	9546798			HMDB08039
2032	1-stearoyl-2-linoleoyl-GPC (18:0/18:2)*	Lipid	Phosphatidylcholine (PC)	52452	LC/MS Pos Late	100008980	2380	786.601				HMDB08994
2129	1-stearoyl-2-linoleoyl-GPE (18:0/18:2)*	Lipid	Phosphatidylethanolamine (PE)	52446	LC/MS Pos Late	100008976	2522	744.554	9546749			HMDB09809
2234	1-stearoyl-2-linoleoyl-GPI (18:0/18:2)	Lipid	Phosphatidylinositol (PI)	52468	LC/MS Polar	100008994	910	861.55				HMDB08038
2029	1-stearoyl-2-oleoyl-GPC (18:0/18:1)	Lipid	Phosphatidylcholine (PC)	52438	LC/MS Pos Late	100008904	2644	788.616		56421-10-4		HMDB08993
2126	1-stearoyl-2-oleoyl-GPE (18:0/18:1)	Lipid	Phosphatidylethanolamine (PE)	42448	LC/MS Pos Late	100001856	2858	746.569
2233	1-stearoyl-2-oleoyl-GPI (18:0/18:1)*	Lipid	Phosphatidylinositol (PI)	52726	LC/MS Pos Late	100009181	3711	882.607				HMDB10163
2199	1-stearoyl-2-oleoyl-GPS (18:0/18:1)	Lipid	Phosphatidylserine (PS)	19265	LC/MS Pos Late	100000639	3000	790.559	9547087			HMDB10384
2292	1-stearoyl-GPC (18:0)	Lipid	Lysophospholipid	33961	LC/MS Pos Late	100001271	1606	524.371	497299	19420-57-6		HMDB11130
2344	1-stearoyl-GPE (18:0)	Lipid	Lysophospholipid	42398	LC/MS Pos Late	100001461	1626	482.324	9547068	69747-55-3
2383	1-stearoyl-GPG (18:0)	Lipid	Lysophospholipid	34437	LC/MS Neg	100001462	5816	511.304				HMDB61696
2391	1-stearoyl-GPI (18:0)	Lipid	Lysophospholipid	19324	LC/MS Neg	100000656	5794	599.32		796963-93-4
2375	1-stearoyl-GPS (18:0)*	Lipid	Lysophospholipid	45966	LC/MS Neg	100004327	5800	524.299	9547101			HMDB60038
1343	10-heptadecenoate (17:1n7)	Lipid	Long Chain Monounsaturated Fatty Acid	33971	LC/MS Neg	100001278	5555	267.233	5312435	29743-97-3
4909	10-hydroxywarfarin	Xenobiotics	Drug - Cardiovascular	62970	LC/MS Neg	100020811	3910	323.092				HMDB13622
1351	10-nonadecenoate (19:1n9)	Lipid	Long Chain Monounsaturated Fatty Acid	33972	LC/MS Neg	100001277	5780	295.264	5312513	73033-09-7		HMDB33724
1320	10-undecenoate (11:1n1)	Lipid	Medium Chain Fatty Acid	32497	LC/MS Neg	100001197	5085.8	183.139	14891	1333-28-4	C13910
3031	11beta-hydroxyandrosterone glucuronide	Lipid	Androgenic Steroids	63251	LC/MS Neg	100020541	4209	481.244				HMDB04705
1769	12,13-DiHOME	Lipid	Fatty Acid, Dihydroxy	38395	LC/MS Neg	62	5137	313.238	10236635	263399-35-5	C14829	HMDB06111
1860	12-HETE	Lipid	Eicosanoid	37536	LC/MS Pos Late	100002167	1408	303.232	5312983	71030-37-0;73837-14-6
1746	13-HODE + 9-HODE	Lipid	Fatty Acid, Monohydroxy	37752	LC/MS Neg	100002196	5275	295.228	43013
1792	14-HDoHE/17-HDoHE	Lipid	Docosanoid	53034	LC/MS Neg	100009278	5296	343.228				HMDB06294
1742	16-hydroxypalmitate	Lipid	Fatty Acid, Monohydroxy	39609	LC/MS Neg	100002953	5236.2	271.228	10466	506-13-8	C18218
2974	16a-hydroxy DHEA 3-sulfate	Lipid	Androgenic Steroids	38168	LC/MS Neg	100002126	4240	383.153
2896	17alpha-hydroxypregnanolone glucuronide	Lipid	Pregnenolone Steroids	47403	LC/MS Neg	100005418	5071.9	509.276				HMDB00416
2895	17alpha-hydroxypregnenolone 3-sulfate	Lipid	Pregnenolone Steroids	37482	LC/MS Neg	100002128	4800	411.185	152971	28901-70-4
4673	1H-indole-7-acetic acid	Xenobiotics	Bacterial/Fungal	57783	LC/MS Neg	100004601	2862	174.056		39689-63-9		HMDB00012
3812	2'-deoxyuridine	Nucleotide	Pyrimidine Metabolism, Uracil containing	52602	LC/MS Neg	536	1586	227.067	13712	951-78-0	C00526
3838	2'-O-methylcytidine	Nucleotide	Pyrimidine Metabolism, Cytidine containing	57554	LC/MS Pos Early	100010895	2411	258.108	150971	2140-72-9
3800	2'-O-methyluridine	Nucleotide	Pyrimidine Metabolism, Uracil containing	57655	LC/MS Neg	100010896	1831	257.078	102212	2140-76-3
5298	2,2'-Methylenebis(6-tert-butyl-p-cresol)	Xenobiotics	Chemical	62885	LC/MS Polar	100020373	703	339.233	8398	119-47-1		HMDB29576
360	2,3-dihydroxy-2-methylbutyrate	Amino Acid	Leucine, Isoleucine and Valine Metabolism	57547	LC/MS Neg	100010869	787	133.051	301941	14868-24-7
377	2,3-dihydroxy-5-methylthio-4-pentenoate (DMTPA)*	Amino Acid	Methionine, Cysteine, SAM and Taurine Metabolism	62805	LC/MS Neg	100020893	1156	177.023				HMDB12141
4228	2,3-dihydroxyisovalerate	Xenobiotics	Food Component/Plant	38276	LC/MS Polar	100002417	1050	133.051	677	1756-18-9	C04039	HMDB13676
5073	2,6-dihydroxybenzoic acid	Xenobiotics	Drug - Topical Agents	63042	LC/MS Neg	100020837	2575	153.019	9338	303-07-1
4716	2-acetamidophenol sulfate	Xenobiotics	Drug - Analgesics, Anesthetics	48580	LC/MS Neg	100006190	2251	230.013	181671	40712-60-5		HMDB00510
113	2-aminoadipate	Amino Acid	Lysine Metabolism	6146	LC/MS Neg	381	639.2	160.061	469	542-32-5;1118-90-7	C00956	HMDB00650
491	2-aminobutyrate	Amino Acid	Glutathione Metabolism	42374	LC/MS Pos Early	1128	2059	104.071	439691	1492-24-6	C02261
1557	2-aminoheptanoate	Lipid	Fatty Acid, Amino	43761	LC/MS Pos Early	100004542	3160	146.118	227939	1115-90-8		HMDB00991
1562	2-aminooctanoate	Lipid	Fatty Acid, Amino	43343	LC/MS Neg	100004227	3385	158.119	69522	644-90-6		HMDB61116
5171	2-aminophenol sulfate	Xenobiotics	Chemical	43266	LC/MS Neg	100004322	1677	188.002	181670			HMDB04666
2540	2-arachidonoylglycerol (20:4)	Lipid	Monoacylglycerol	19266	LC/MS Neg	100000584	6170	303.233	5282280	53847-30-6	C13856
4063	2-ethylphenylsulfate	Xenobiotics	Benzoate Metabolism	36847	LC/MS Neg	100001809	3416	201.023				HMDB00317
331	2-hydroxy-3-methylvalerate	Amino Acid	Leucine, Isoleucine and Valine Metabolism	36746	LC/MS Neg	100001541	1800	131.071	164623	488-15-3
4708	2-hydroxyacetaminophen sulfate*	Xenobiotics	Drug - Analgesics, Anesthetics	33173	LC/MS Neg	100001791	1674	246.008	86290013			HMDB00321
1475	2-hydroxyadipate	Lipid	Fatty Acid, Dicarboxylate	31934	LC/MS Polar	100001153	3000	161.046	193530	18294-85-4	C02360
1716	2-hydroxyarachidate*	Lipid	Fatty Acid, Monohydroxy	61700	LC/MS Neg	100019892	5990	327.291	5225199
1717	2-hydroxybehenate	Lipid	Fatty Acid, Monohydroxy	57663	LC/MS Neg	100015637	6384	355.322	193484
493	2-hydroxybutyrate/2-hydroxyisobutyrate	Amino Acid	Glutathione Metabolism	52281	LC/MS Polar	100008928	1258	103.04
1710	2-hydroxydecanoate	Lipid	Fatty Acid, Monohydroxy	42489	LC/MS Neg	100004089	4840	187.134	21488	5393-81-7		HMDB0059655
1471	2-hydroxyglutarate	Lipid	Fatty Acid, Dicarboxylate	52294	LC/MS Pos Early	100002070	958	166.071	43	40951-21-1	C02630
1708	2-hydroxyheptanoate*	Lipid	Fatty Acid, Monohydroxy	61827	LC/MS Polar	100019960	925	145.087	2750949			HMDB00840
4017	2-hydroxyhippurate (salicylurate)	Xenobiotics	Benzoate Metabolism	18281	LC/MS Neg	1869	2184	194.046	10253	487-54-7	C07588	HMDB60920
4723	2-hydroxyibuprofen	Xenobiotics	Drug - Analgesics, Anesthetics	43330	LC/MS Pos Late	100004169	807	205.122	10443535	51146-55-5
1711	2-hydroxylaurate	Lipid	Fatty Acid, Monohydroxy	52916	LC/MS Neg	100008934	5211	215.165	97783	2984-55-6		HMDB02261
1712	2-hydroxymyristate	Lipid	Fatty Acid, Monohydroxy	32413	LC/MS Neg	100001180	5364	243.197	1563	2507-55-3	C13790
1719	2-hydroxynervonate*	Lipid	Fatty Acid, Monohydroxy	61698	LC/MS Neg	100015638	6345	381.337	5312783			HMDB02264
1709	2-hydroxyoctanoate	Lipid	Fatty Acid, Monohydroxy	22036	LC/MS Neg	100000743	3736.8	159.103	94180	617-73-2
1714	2-hydroxyoleate	Lipid	Fatty Acid, Monohydroxy	54920	LC/MS Neg	100010866	5560	297.243	9796304	56472-29-8		HMDB31057
1713	2-hydroxypalmitate	Lipid	Fatty Acid, Monohydroxy	35675	LC/MS Neg	100001579	5511.2	271.228	92836	764-67-0		HMDB00669
142	2-hydroxyphenylacetate	Amino Acid	Phenylalanine Metabolism	1432	LC/MS Polar	235	858.6	151.04	11970	614-75-5	C05852	HMDB00424
1516	2-hydroxysebacate	Lipid	Fatty Acid, Dicarboxylate	63357	LC/MS Neg	100020378	1324	217.108	128458	103963-71-9
1715	2-hydroxystearate	Lipid	Fatty Acid, Monohydroxy	17945	LC/MS Neg	1239	5695	299.259	69417	629-22-1	C03045	HMDB00402
4236	2-isopropylmalate	Xenobiotics	Food Component/Plant	15667	LC/MS Polar	100000409	2605	175.061	77	3237-44-3	C02504	HMDB01353
4555	2-keto-3-deoxy-gluconate	Xenobiotics	Food Component/Plant	48141	LC/MS Polar	100005946	1900	177.041	161227	17510-99-5	C00204	HMDB13211
295	2-ketocaprylate	Amino Acid	Leucine, Isoleucine and Valine Metabolism	63120	LC/MS Neg	100020833	3951	157.087	67600	328-51-8		HMDB11538
2539	2-linoleoylglycerol (18:2)	Lipid	Monoacylglycerol	32506	LC/MS Neg	100000987	6250	279.233	5365676	3443-82-1
4710	2-methoxyacetaminophen glucuronide*	Xenobiotics	Drug - Analgesics, Anesthetics	33161	LC/MS Neg	100001795	1633	356.099	14367271
4709	2-methoxyacetaminophen sulfate*	Xenobiotics	Drug - Analgesics, Anesthetics	47031	LC/MS Neg	100001793	1949	260.023	86290014
5274	2-methoxyresorcinol sulfate	Xenobiotics	Chemical	48445	LC/MS Neg	100006184	1863	218.997		1446269-78-8		HMDB00378
333	2-methylbutyrylcarnitine (C5)	Amino Acid	Leucine, Isoleucine and Valine Metabolism	45095	LC/MS Pos Early	100001509	3050	246.17	6426901	31023-25-3		HMDB00339
335	2-methylbutyrylglycine (C5)	Amino Acid	Leucine, Isoleucine and Valine Metabolism	31928	LC/MS Pos Early	100001155	2000	160.097	193872	52320-67-9
1289	2-methylcitrate/homocitrate	Energy	TCA Cycle	52282	LC/MS Neg	100008929	575	205.035
15	2-methylserine	Amino Acid	Glycine, Serine and Threonine Metabolism	53229	LC/MS Pos Early	100009246	1652	120.066	94309		C02115	HMDB11530
2534	2-myristoylglycerol (14:0)	Lipid	Monoacylglycerol	34383	LC/MS Neg	100001408	6230	227.202	137938	27214-38-6
5236	2-naphthol sulfate	Xenobiotics	Chemical	62520	LC/MS Neg	100020515	3658	223.007	74428			HMDB11537
2538	2-oleoylglycerol (18:1)	Lipid	Monoacylglycerol	21232	LC/MS Neg	100000943	6500	281.249	5319879	3443-84-3		HMDB04225
414	2-oxoarginine*	Amino Acid	Urea cycle; Arginine and Proline Metabolism	55072	LC/MS Pos Early	100002784	1760	174.087	558	3715-10-04	C03771	HMDB10383
2286	2-palmitoleoyl-GPC* (16:1)*	Lipid	Lysophospholipid	35819	LC/MS Pos Late	100001561	1425	494.324				HMDB11565
2536	2-palmitoleoylglycerol (16:1)*	Lipid	Monoacylglycerol	52432	LC/MS Neg	100008953	6016	253.217				HMDB61702
2284	2-palmitoyl-GPC* (16:0)*	Lipid	Lysophospholipid	35253	LC/MS Pos Late	100001562	1505	496.34	15061532			HMDB11533
2535	2-palmitoylglycerol (16:0)	Lipid	Monoacylglycerol	33419	LC/MS Neg	100001048	6400	255.233	123409	23470-00-0		HMDB11749
4142	2-piperidinone	Xenobiotics	Food Component/Plant	43400	LC/MS Pos Early	100004295	1675	100.076	12665	675-20-7		HMDB02039
58	2-pyrrolidinone	Amino Acid	Glutamate Metabolism	31675	LC/MS Pos Early	100001081	1262	86.06	12025	616-45-5		HMDB11129
2345	2-stearoyl-GPE (18:0)*	Lipid	Lysophospholipid	41220	LC/MS Neg	100003901	6350	480.31
2901	21-hydroxypregnenolone disulfate	Lipid	Pregnenolone Steroids	46115	LC/MS Neg	100001999	3935	245.067	134595	1164-98-3		HMDB00498
1772	2R,3R-dihydroxybutyrate	Lipid	Fatty Acid, Dihydroxy	63109	LC/MS Polar	100002367	1543	119.035		759-06-8		HMDB02453
1771	2S,3R-dihydroxybutyrate	Lipid	Fatty Acid, Dihydroxy	62950	LC/MS Polar	100002284	1660	119.035	10964471	5057-93-2
1775	3,4-dihydroxybutyrate	Lipid	Fatty Acid, Dihydroxy	62952	LC/MS Polar	100001730	2204	119.035		51267-44-8
4577	3,4-methyleneheptanoate	Xenobiotics	Food Component/Plant	53026	LC/MS Neg	100006651	3807	141.092
1637	3,4-methyleneheptanoylcarnitine	Lipid	Fatty Acid Metabolism (Acyl Carnitine, Monounsaturated)	52929	LC/MS Neg	100009234	4096	346.187
5310	3,5-dichloro-2,6-dihydroxybenzoic acid	Xenobiotics	Chemical	63589	LC/MS Polar	100021324	693	220.941				HMDB01982
4116	3,7-dimethylurate	Xenobiotics	Xanthine Metabolism	34399	LC/MS Neg	100001398	1418	195.052	83126	13087-49-5	C16360	HMDB33752
4079	3-(2-hydroxyphenyl)propionate	Xenobiotics	Benzoate Metabolism	35634	LC/MS Neg	100001623	2530	165.056	873	495-78-3	C01198
3820	3-(3-amino-3-carboxypropyl)uridine*	Nucleotide	Pyrimidine Metabolism, Uracil containing	62924	LC/MS Neg	100001426	1369	344.11	171198	52745-94-5		HMDB00375
4104	3-(3-hydroxyphenyl)propionate	Xenobiotics	Benzoate Metabolism	35635	LC/MS Neg	100001624	1980	165.056	91	621-54-5	C11457
4101	3-(3-hydroxyphenyl)propionate sulfate	Xenobiotics	Benzoate Metabolism	45415	LC/MS Neg	100005391	1294	245.012	187488	86321-32-6		HMDB00755
162	3-(4-hydroxyphenyl)lactate (HPLA)	Amino Acid	Tyrosine Metabolism	32197	LC/MS Neg	240	1379	181.051	9378	6482-98-0	C03672	HMDB02199
4105	3-(4-hydroxyphenyl)propionate	Xenobiotics	Benzoate Metabolism	39587	LC/MS Neg	100002914	1670	165.056	10394	501-97-3	C01744
4711	3-(cystein-S-yl)acetaminophen*	Xenobiotics	Drug - Analgesics, Anesthetics	34365	LC/MS Pos Early	100001797	2420	271.075	5233914
4715	3-(methylthio)acetaminophen sulfate*	Xenobiotics	Drug - Analgesics, Anesthetics	62567	LC/MS Neg	100020827	2265	276.001
4705	3-(N-acetyl-L-cystein-S-yl) acetaminophen	Xenobiotics	Drug - Analgesics, Anesthetics	45721	LC/MS Neg	2048	2094	311.071	83967	52372-86-8
5169	3-acetylphenol sulfate	Xenobiotics	Chemical	48693	LC/MS Neg	100004326	2477	215.002				HMDB00323
412	3-amino-2-piperidone	Amino Acid	Urea cycle; Arginine and Proline Metabolism	62853	LC/MS Pos Early	100020361	2065	115.087	5200225	1892-22-4		HMDB03911
3854	3-aminoisobutyrate	Nucleotide	Pyrimidine Metabolism, Thymine containing	1566	LC/MS Pos Early	1114	2190	104.071	64956	10569-72-9;214139-20-5	C05145
5311	3-bromo-5-chloro-2,6-dihydroxybenzoic acid*	Xenobiotics	Chemical	63681	LC/MS Neg	100021707	4505	264.891
1514	3-carboxy-4-methyl-5-pentyl-2-furanpropionate (3-CMPFP)	Lipid	Fatty Acid, Dicarboxylate	61871	LC/MS Neg	100020004	4000	267.124	194501			HMDB61112
1512	3-carboxy-4-methyl-5-propyl-2-furanpropanoate (CMPF)	Lipid	Fatty Acid, Dicarboxylate	31787	LC/MS Neg	100001178	2800	239.093	123979	86879-39-2
1639	3-decenoylcarnitine	Lipid	Fatty Acid Metabolism (Acyl Carnitine, Monounsaturated)	63361	LC/MS Pos Late	100021136	1045	314.233
4347	3-ethylcatechol sulfate (1)	Xenobiotics	Food Component/Plant	62796	LC/MS Neg	100020851	3422	217.018
4348	3-ethylcatechol sulfate (2)	Xenobiotics	Food Component/Plant	62797	LC/MS Neg	100020852	3555	217.018				HMDB29737
4240	3-formylindole	Xenobiotics	Food Component/Plant	62863	LC/MS Pos Early	100020219	2736	146.06	10256		C08493	HMDB00396
339	3-hydroxy-2-ethylpropionate	Amino Acid	Leucine, Isoleucine and Valine Metabolism	32397	LC/MS Neg	100001170	975	117.056	188979	4374-62-3
5304	3-hydroxy-2-methylpyridine sulfate	Xenobiotics	Chemical	63227	LC/MS Neg	100020975	1849	188.002				HMDB00355
2829	3-hydroxy-3-methylglutarate	Lipid	Mevalonate Metabolism	531	LC/MS Polar	112	2850	161.046	1662	503-49-1	C03761	HMDB00345
1476	3-hydroxyadipate*	Lipid	Fatty Acid, Dicarboxylate	62069	LC/MS Polar	100004396	3131	161.046	151913			HMDB00357
1688	3-hydroxybutyrate (BHBA)	Lipid	Ketone Bodies	542	LC/MS Polar	254	1480	103.04	441	625-72-9	C01089
1608	3-hydroxybutyroylglycine	Lipid	Fatty Acid Metabolism (Acyl Glycine)	62064	LC/MS Polar	100020211	1818	160.061				HMDB02203
1725	3-hydroxydecanoate	Lipid	Fatty Acid, Monohydroxy	22053	LC/MS Neg	100000997	4634.7	187.134	26612	5561-87-5		HMDB61636
1679	3-hydroxydecanoylcarnitine	Lipid	Fatty Acid Metabolism (Acyl Carnitine, Hydroxy)	63358	LC/MS Pos Late	100021141	961	332.243				HMDB00413
1494	3-hydroxydodecanedioate*	Lipid	Fatty Acid, Dicarboxylate	62915	LC/MS Neg	100001454	2252	245.139	16663321	34574-69-1
1722	3-hydroxyhexanoate	Lipid	Fatty Acid, Monohydroxy	53230	LC/MS Polar	100006367	1082	131.071	151492	10191-24-9
1676	3-hydroxyhexanoylcarnitine (1)	Lipid	Fatty Acid Metabolism (Acyl Carnitine, Hydroxy)	62557	LC/MS Pos Early	100020825	2918	276.181				HMDB06116
4019	3-hydroxyhippurate	Xenobiotics	Benzoate Metabolism	39600	LC/MS Neg	100002122	1687	194.046	450268	1637-75-8
4020	3-hydroxyhippurate sulfate	Xenobiotics	Benzoate Metabolism	62530	LC/MS Neg	100020410	1047	274.003	186339			HMDB00336
359	3-hydroxyisobutyrate	Amino Acid	Leucine, Isoleucine and Valine Metabolism	1549	LC/MS Polar	111	1619	103.04	87	2068-83-9	C06001	HMDB00387
1727	3-hydroxylaurate	Lipid	Fatty Acid, Monohydroxy	32457	LC/MS Neg	100001112	5175	215.165	94216	53941-38-1
1728	3-hydroxymyristate	Lipid	Fatty Acid, Monohydroxy	21158	LC/MS Neg	100000882	5335	243.197	16064	3422-31-9		HMDB01954
1723	3-hydroxyoctanoate	Lipid	Fatty Acid, Monohydroxy	22001	LC/MS Neg	100000773	3446	159.103	26613	88930-08-9
1731	3-hydroxyoleate*	Lipid	Fatty Acid, Monohydroxy	61843	LC/MS Neg	100019966	5508	297.243				HMDB10734
1729	3-hydroxypalmitate	Lipid	Fatty Acid, Monohydroxy	27503	LC/MS Neg	100000983	5476	271.228	301590	928-17-6
5276	3-hydroxypyridine glucuronide	Xenobiotics	Chemical	63236	LC/MS Pos Early	100020591	1657	272.077
5275	3-hydroxypyridine sulfate	Xenobiotics	Chemical	48448	LC/MS Neg	100006098	1595.5	173.987		1955-23-3		HMDB00350
1726	3-hydroxysebacate	Lipid	Fatty Acid, Monohydroxy	31943	LC/MS Polar	100001145	2411	217.108	3017884	73141-46-5
4493	3-hydroxystachydrine*	Xenobiotics	Food Component/Plant	62062	LC/MS Pos Early	100020203	1049	160.097	442640
1760	3-hydroxystearate	Lipid	Fatty Acid, Monohydroxy	52938	LC/MS Neg	100008933	5674	299.259	5282907	45261-96-9
4636	3-indoleglyoxylic acid	Xenobiotics	Food Component/Plant	63583	LC/MS Neg	100020372	2140	188.035	73863	1477-49-2		HMDB00682
275	3-indoxyl sulfate	Amino Acid	Tryptophan Metabolism	27672	LC/MS Neg	100000467	2222.2	212.002	10258	2642-37-7
4080	3-methoxycatechol sulfate (1)	Xenobiotics	Benzoate Metabolism	48763	LC/MS Neg	100006375	2163	218.997
4081	3-methoxycatechol sulfate (2)	Xenobiotics	Benzoate Metabolism	48752	LC/MS Neg	100006376	2200	218.997
182	3-methoxytyramine sulfate	Amino Acid	Tyrosine Metabolism	44618	LC/MS Neg	100004634	1722	246.044				HMDB01434
180	3-methoxytyrosine	Amino Acid	Tyrosine Metabolism	12017	LC/MS Pos Early	1342	2555	212.092	1670	300-48-1
4049	3-methyl catechol sulfate (1)	Xenobiotics	Benzoate Metabolism	46165	LC/MS Neg	100004112	2790	203.002
4050	3-methyl catechol sulfate (2)	Xenobiotics	Benzoate Metabolism	46164	LC/MS Neg	100004110	2860	203.002				HMDB00019
354	3-methyl-2-oxobutyrate	Amino Acid	Leucine, Isoleucine and Valine Metabolism	44526	LC/MS Neg	100000936	1465	115.04	49	3715-29-5	C00141	HMDB03736
330	3-methyl-2-oxovalerate	Amino Acid	Leucine, Isoleucine and Valine Metabolism	15676	LC/MS Neg	100000036	2064.2	129.056	47	1460-34-0;51829-07-3	C00671	HMDB00555
1477	3-methyladipate	Lipid	Fatty Acid, Dicarboxylate	36749	LC/MS Polar	100001765	2865	159.066	12292	3058-01-03		HMDB00459
306	3-methylcrotonylglycine	Amino Acid	Leucine, Isoleucine and Valine Metabolism	31940	LC/MS Pos Early	100001149	1980	158.081	169485	33008-07-0
3829	3-methylcytidine	Nucleotide	Pyrimidine Metabolism, Cytidine containing	35132	LC/MS Pos Early	100001466	2176	258.108	159649	21028-20-6		HMDB00522
310	3-methylglutaconate	Amino Acid	Leucine, Isoleucine and Valine Metabolism	38667	LC/MS Polar	100002458	2700	143.035	1551553	5746-90-7		HMDB00752
1470	3-methylglutarate/2-methylglutarate	Lipid	Fatty Acid, Dicarboxylate	54676	LC/MS Polar	100010834	2832	145.051				HMDB00552
314	3-methylglutarylcarnitine (2)	Amino Acid	Leucine, Isoleucine and Valine Metabolism	46548	LC/MS Pos Early	100005850	2687	290.16	128145			HMDB00479
68	3-methylhistidine	Amino Acid	Histidine Metabolism	15677	LC/MS Pos Early	100000042	2670	170.092	64969	368-16-1	C01152	HMDB01886
4119	3-methylxanthine	Xenobiotics	Xanthine Metabolism	32445	LC/MS Neg	100001108	1700	165.042	70639	1076-22-8	C16357	HMDB00764
4106	3-phenylpropionate (hydrocinnamate)	Xenobiotics	Benzoate Metabolism	15749	LC/MS Neg	100000010	2860	149.061	107	501-52-0	C05629	HMDB00807
1076	3-phosphoglycerate	Carbohydrate	Glycolysis, Gluconeogenesis, and Pyruvate Metabolism	1414	LC/MS Pos Early	132	590	187	724	80731-10-8	C00597	HMDB00026
3815	3-ureidopropionate	Nucleotide	Pyrimidine Metabolism, Uracil containing	3155	LC/MS Pos Early	1053	875	133.061	111	462-88-4	C02642	HMDB00308
3128	3b-hydroxy-5-cholenoic acid	Lipid	Secondary Bile Acid Metabolism	43507	LC/MS Neg	100004182	5205	373.275	92997	5255-17-4
2858	3beta-hydroxy-5-cholestenoate	Lipid	Sterol	54805	LC/MS Neg	100006370	5398	415.322	165511	6561-58-6	C17333
5289	4-acetamidobenzoate	Xenobiotics	Chemical	57585	LC/MS Neg	100009413	1403	178.051	19266	556-08-1	D03836	HMDB03681
475	4-acetamidobutanoate	Amino Acid	Polyamine Metabolism	1558	LC/MS Pos Early	1113	1350	146.081	18189	3025-96-5	C02946	HMDB01859
4704	4-acetamidophenol	Xenobiotics	Drug - Analgesics, Anesthetics	12032	LC/MS Pos Early	1383	1670	152.071	1983	103-90-2	C06804	HMDB10316
4707	4-acetamidophenylglucuronide	Xenobiotics	Drug - Analgesics, Anesthetics	15736	LC/MS Neg	100000043	1400	326.088	83944	120595-80-4		HMDB59911
4706	4-acetaminophen sulfate	Xenobiotics	Drug - Analgesics, Anesthetics	37475	LC/MS Neg	2049	1792	230.013	83939	10066-90-7;32113-41-0	C06804
4269	4-acetylcatechol sulfate (1)	Xenobiotics	Food Component/Plant	62798	LC/MS Neg	100020853	1774	230.997
4062	4-acetylphenyl sulfate	Xenobiotics	Benzoate Metabolism	44620	LC/MS Neg	100000711	2375	215.002	4684006
4053	4-allylcatechol sulfate	Xenobiotics	Benzoate Metabolism	63597	LC/MS Neg	100020578	3571	229.018
4516	4-allylphenol sulfate	Xenobiotics	Food Component/Plant	37181	LC/MS Neg	100001868	3805	213.023				HMDB00921
2868	4-cholesten-3-one	Lipid	Sterol	38125	LC/MS Pos Late	100002227	2520	385.346	91477	601-57-0	C00599
4051	4-ethylcatechol sulfate	Xenobiotics	Benzoate Metabolism	63072	LC/MS Neg	100020536	3379	217.018				HMDB62551
4066	4-ethylphenyl sulfate	Xenobiotics	Benzoate Metabolism	36099	LC/MS Neg	100001756	3580	201.023		123-07-9	C13637	HMDB03464
477	4-guanidinobutanoate	Amino Acid	Guanidino and Acetamido Metabolism	15681	LC/MS Pos Early	100000096	2320	146.092	500	463-003;463-00-3	C01035
5268	4-hydroxychlorothalonil	Xenobiotics	Chemical	48441	LC/MS Neg	100006082	4427	244.908	34217	28343-61-5
4902	4-hydroxycoumarin	Xenobiotics	Drug - Cardiovascular	37445	LC/MS Neg	100002049	2470	161.024	54682930	1076-38-6	C20414	HMDB01344
48	4-hydroxyglutamate	Amino Acid	Glutamate Metabolism	40499	LC/MS Pos Early	100002544	1141	164.055	439902	2485-33-8	C03079	HMDB13678
4021	4-hydroxyhippurate	Xenobiotics	Benzoate Metabolism	35527	LC/MS Neg	100001423	1475	194.046	151012	2482-25-9		HMDB00020
145	4-hydroxyphenylacetate	Amino Acid	Phenylalanine Metabolism	541	LC/MS Neg	144	1361	151.04	127	156-38-7	C00642
161	4-hydroxyphenylacetatoylcarnitine	Amino Acid	Tyrosine Metabolism	52932	LC/MS Pos Early	100006619	2730	296.149
1029	4-hydroxyphenylacetylglutamine	Peptide	Acetylated Peptides	55017	LC/MS Neg	100010850	1650	279.099				HMDB00707
159	4-hydroxyphenylpyruvate	Amino Acid	Tyrosine Metabolism	1669	LC/MS Neg	1141	1690	179.035	979	156-39-8	C01179	HMDB02024
88	4-imidazoleacetate	Amino Acid	Histidine Metabolism	32349	LC/MS Pos Early	100001207	2055	127.05	96215	645-65-8	C02835
169	4-methoxyphenol sulfate	Amino Acid	Tyrosine Metabolism	48457	LC/MS Neg	100006262	2412	203.002		3233-60-1		HMDB00695
290	4-methyl-2-oxopentanoate	Amino Acid	Leucine, Isoleucine and Valine Metabolism	22116	LC/MS Neg	100000551	2170	129.056	70	816-66-0	C00233
5265	4-methylbenzenesulfonate	Xenobiotics	Chemical	43592	LC/MS Neg	100002390	2350	171.012	6101	104-15-4	C06677
4052	4-methylcatechol sulfate	Xenobiotics	Benzoate Metabolism	46146	LC/MS Neg	100004111	2665	203.002
4047	4-methylguaiacol sulfate	Xenobiotics	Benzoate Metabolism	48418	LC/MS Neg	100006105	2978	217.018		756760-43-7
1589	4-methylhexanoylglutamine	Lipid	Fatty Acid Metabolism (Acyl Glutamine)	62735	LC/MS Neg	100020631	3390	257.151
1622	4-methylnonanoylcarnitine	Lipid	Fatty Acid Metabolism (Acyl Carnitine, Medium Chain)	63612	LC/MS Pos Late	100021138	1055	316.248
4545	4-vinylguaiacol sulfate	Xenobiotics	Food Component/Plant	48442	LC/MS Neg	100006126	3354	229.018				HMDB62775
4068	4-vinylphenol sulfate	Xenobiotics	Benzoate Metabolism	36098	LC/MS Neg	100001755	3320	199.007	6426766	2628-17-3	C05627	HMDB00079
3852	5,6-dihydrothymine	Nucleotide	Pyrimidine Metabolism, Thymine containing	1418	LC/MS Neg	158	1637.8	127.051	93556	696-04-8	C00906	HMDB00076
3808	5,6-dihydrouracil	Nucleotide	Pyrimidine Metabolism, Uracil containing	1559	LC/MS Neg	1125	1120	113.036	649	504-07-4	C00429
3799	5,6-dihydrouridine	Nucleotide	Pyrimidine Metabolism, Uracil containing	61833	LC/MS Neg	100001425	1119	245.078	94312	5627-05-04
110	5-(galactosylhydroxy)-L-lysine	Amino Acid	Lysine Metabolism	43582	LC/MS Pos Early	100002462	2755	325.161		32448-36-5		HMDB04400
4121	5-acetylamino-6-amino-3-methyluracil	Xenobiotics	Xanthine Metabolism	34424	LC/MS Polar	100001403	1710	197.068	88299	1196153-01-1	C16366	HMDB11105
4122	5-acetylamino-6-formylamino-3-methyluracil	Xenobiotics	Xanthine Metabolism	34401	LC/MS Polar	100001402	1424	225.063	108214	85438-96-6	C16365	HMDB00529
1322	5-dodecenoate (12:1n7)	Lipid	Medium Chain Fatty Acid	33968	LC/MS Neg	100001232	5224	197.155	5312378	2430-94-6		HMDB13326
1642	5-dodecenoylcarnitine (C12:1)	Lipid	Fatty Acid Metabolism (Acyl Carnitine, Monounsaturated)	61769	LC/MS Pos Late	100016069	1135	342.264
5303	5-hydroxy-2-methylpyridine sulfate	Xenobiotics	Chemical	63230	LC/MS Neg	100020973	2074	188.002				HMDB00525
1735	5-hydroxyhexanoate	Lipid	Fatty Acid, Monohydroxy	31938	LC/MS Neg	100001148	1267	131.071	170748	44843-89-2
273	5-hydroxyindole sulfate	Amino Acid	Tryptophan Metabolism	52914	LC/MS Neg	100009042	1928	212.002				HMDB00763
256	5-hydroxyindoleacetate	Amino Acid	Tryptophan Metabolism	437	LC/MS Pos Early	71	1893	192.065	1826	54-16-0	C05635	HMDB00450
109	5-hydroxylysine	Amino Acid	Lysine Metabolism	15685	LC/MS Pos Early	100000054	2790	163.108	1029	13204-98-3	C16741	HMDB02432
196	5-hydroxymethyl-2-furoic acid	Amino Acid	Tyrosine Metabolism	42040	LC/MS Polar	100003954	1442	141.019	80642	6338-41-6	C20448	HMDB01173
471	5-methylthioadenosine (MTA)	Amino Acid	Polyamine Metabolism	1419	LC/MS Pos Early	212	2752	298.097	439176	2457-80-9	C00170	HMDB01087
376	5-methylthioribose	Amino Acid	Methionine, Cysteine, SAM and Taurine Metabolism	62100	LC/MS Pos Early	100002103	790	181.053	494	23656-67-9		HMDB00884
3801	5-methyluridine (ribothymidine)	Nucleotide	Pyrimidine Metabolism, Uracil containing	35136	LC/MS Neg	100001446	1778.1	257.078	445408	1463-10-1		HMDB00267
490	5-oxoproline	Amino Acid	Glutathione Metabolism	1494	LC/MS Pos Early	1021	1044	130.05	7405	98-79-3	C01879
2990	5alpha-androstan-3alpha,17alpha-diol disulfate	Lipid	Androgenic Steroids	37182	LC/MS Neg	100002007	4547	225.07
2989	5alpha-androstan-3alpha,17alpha-diol monosulfate	Lipid	Androgenic Steroids	37183	LC/MS Neg	100002008	5208	371.19
3011	5alpha-androstan-3alpha,17beta-diol 17-glucuronide	Lipid	Androgenic Steroids	47132	LC/MS Neg	100005396	4930	467.265
3010	5alpha-androstan-3alpha,17beta-diol disulfate	Lipid	Androgenic Steroids	37184	LC/MS Neg	100002017	4275	225.07
3008	5alpha-androstan-3alpha,17beta-diol monosulfate (1)	Lipid	Androgenic Steroids	37186	LC/MS Neg	100002018	4925	371.19
3009	5alpha-androstan-3alpha,17beta-diol monosulfate (2)	Lipid	Androgenic Steroids	37185	LC/MS Neg	100006005	5080	371.19
3019	5alpha-androstan-3beta,17alpha-diol disulfate	Lipid	Androgenic Steroids	37187	LC/MS Neg	100002021	4215	225.07				HMDB00493
3016	5alpha-androstan-3beta,17beta-diol disulfate	Lipid	Androgenic Steroids	37190	LC/MS Neg	100001987	3880	225.07	242332	571-20-0	C12525
3015	5alpha-androstan-3beta,17beta-diol monosulfate (2)	Lipid	Androgenic Steroids	37192	LC/MS Neg	100002024	4685	371.19
2928	5alpha-pregnan-3beta,20alpha-diol disulfate	Lipid	Progestin Steroids	37198	LC/MS Neg	100001988	3962	239.085
2922	5alpha-pregnan-3beta,20alpha-diol monosulfate (2)	Lipid	Progestin Steroids	37200	LC/MS Neg	100002014	5060	399.221
2919	5alpha-pregnan-3beta,20beta-diol monosulfate (1)	Lipid	Progestin Steroids	37196	LC/MS Neg	100002009	5180	399.221
2929	5alpha-pregnan-diol disulfate	Lipid	Progestin Steroids	46172	LC/MS Neg	100002015	4310	239.085	5127902
280	6-bromotryptophan	Amino Acid	Tryptophan Metabolism	62503	LC/MS Neg	100020414	3565	280.993
5286	6-hydroxyindole sulfate	Xenobiotics	Chemical	48698	LC/MS Neg	100006260	2498	212.002				HMDB61705
122	6-oxopiperidine-2-carboxylate	Amino Acid	Lysine Metabolism	43231	LC/MS Neg	100004499	965	142.051	3014237	34622-39-4		HMDB12458
2855	7-HOCA	Lipid	Sterol	36776	LC/MS Neg	100001609	5288.1	429.301	3081085	115538-85-7	C17337
274	7-hydroxyindole sulfate	Amino Acid	Tryptophan Metabolism	52915	LC/MS Neg	100009043	1765	212.002
4908	7-hydroxywarfarin	Xenobiotics	Drug - Cardiovascular	62972	LC/MS Neg	100020813	3300	323.092				HMDB00897
3765	7-methylguanine	Nucleotide	Purine Metabolism, Guanine containing	35114	LC/MS Pos Early	100001456	2175	166.072	11361	578-76-7	C02242	HMDB11107
4113	7-methylurate	Xenobiotics	Xanthine Metabolism	39598	LC/MS Pos Early	100002241	1321	183.051	69160	612-37-3	C16355	HMDB01991
4120	7-methylxanthine	Xenobiotics	Xanthine Metabolism	34390	LC/MS Pos Early	100001396	1350	167.056	68374	552-62-5	C16353	HMDB60426
245	8-methoxykynurenate	Amino Acid	Tryptophan Metabolism	62955	LC/MS Pos Early	100020360	2574	220.06	76230	2929-14-8	C05830	HMDB04704
1770	9,10-DiHOME	Lipid	Fatty Acid, Dihydroxy	38399	LC/MS Neg	179	5180	313.238	9966640	263399-34-4	C14828
4578	9,10-methylenehexadecanoate	Xenobiotics	Food Component/Plant	63049	LC/MS Neg	100021275	5600	267.233	160786			HMDB61661
1761	9-hydroxystearate	Lipid	Fatty Acid, Monohydroxy	47120	LC/MS Neg	100005834	5384	299.259	9570127	25498-28-6		HMDB33585
4474	acesulfame	Xenobiotics	Food Component/Plant	48569	LC/MS Neg	100006203	1581	161.987	36573	55589-62-3		HMDB00060
1686	acetoacetate	Lipid	Ketone Bodies	33963	LC/MS Pos Early	1218	1062	103.039	96	3483-11-02	C00164	HMDB00201
1613	acetylcarnitine (C2)	Lipid	Fatty Acid Metabolism (Acyl Carnitine, Short Chain)	32198	LC/MS Pos Early	100000802	2282	204.123	1	5080-50-2	C02571
467	acisoga	Amino Acid	Polyamine Metabolism	43258	LC/MS Neg	100004541	2297	183.114	129397	106692-36-8
1269	aconitate [cis or trans]	Energy	TCA Cycle	46173	LC/MS Neg	100001359	580	173.009				HMDB00034
3728	adenine	Nucleotide	Purine Metabolism, Adenine containing	554	LC/MS Neg	880	1680	134.047	190	73-24-5	C00147	HMDB00050
3727	adenosine	Nucleotide	Purine Metabolism, Adenine containing	555	LC/MS Pos Early	798	2169	268.104	60961	58-61-7	C00212	HMDB00045
3720	AMP	Nucleotide	Purine Metabolism, Adenine containing	32342	LC/MS Pos Early	209	1013	348.07	6083	149022-20-8	C00020	HMDB00448
1473	adipate	Lipid	Fatty Acid, Dicarboxylate	21134	LC/MS Polar	100000863	3000	145.051	196	124-04-9	C06104	HMDB61677
1664	adipoylcarnitine (C6-DC)	Lipid	Fatty Acid Metabolism (Acyl Carnitine, Dicarboxylate)	52988	LC/MS Pos Early	100006614	2570	290.16	71296139			HMDB02226
1386	adrenate (22:4n6)	Lipid	Long Chain Polyunsaturated Fatty Acid (n3 and n6)	32980	LC/MS Neg	100001193	5678	331.264	5497181	2091-25-0	C16527
1659	adrenoylcarnitine (C22:4)*	Lipid	Fatty Acid Metabolism (Acyl Carnitine, Polyunsaturated)	57528	LC/MS Pos Late	100015850	1415	476.373				HMDB00161
28	alanine	Amino Acid	Alanine and Aspartate Metabolism	1126	LC/MS Pos Early	811	1700	90.055	5950	56-41-7	C00041	HMDB00462
3714	allantoin	Nucleotide	Purine Metabolism, (Hypo)Xanthine/Inosine containing	1107	LC/MS Polar	1002	1672	157.037	204	97-59-6	C02350	HMDB33592
4273	alliin	Xenobiotics	Food Component/Plant	41494	LC/MS Pos Early	100003473	1470	178.053	87310	556-27-4	C08265	HMDB04041
18	allo-threonine	Amino Acid	Glycine, Serine and Threonine Metabolism	15142	LC/MS Polar	100000272	2511.1	118.051	99289	28954-12-3	C05519
4966	allopurinol	Xenobiotics	Drug - Metabolic	43534	LC/MS Neg	100004518	1530	135.031	2094	315-30-0
4967	allopurinol riboside	Xenobiotics	Drug - Metabolic	38321	LC/MS Neg	100002454	1660	267.074		16220-07-8
3936	alpha-CEHC glucuronide*	Cofactors and Vitamins	Tocopherol Metabolism	39346	LC/MS Neg	100003101	2616	453.177		477200-36-5
3937	alpha-CEHC sulfate	Cofactors and Vitamins	Tocopherol Metabolism	47666	LC/MS Neg	100005972	3090	357.101				HMDB01624
1707	alpha-hydroxycaproate	Lipid	Fatty Acid, Monohydroxy	37073	LC/MS Neg	100001723	1920	131.071	99824	6064-63-7		HMDB00746
294	alpha-hydroxyisocaproate	Amino Acid	Leucine, Isoleucine and Valine Metabolism	22132	LC/MS Neg	100000706	1840	131.071	83697	10303-64-7	C03264	HMDB00407
355	alpha-hydroxyisovalerate	Amino Acid	Leucine, Isoleucine and Valine Metabolism	46537	LC/MS Polar	100001300	1052	117.056	99823	600-37-3		HMDB60994
4892	alpha-hydroxymetoprolol	Xenobiotics	Drug - Cardiovascular	54738	LC/MS Pos Early	100006385	2900	284.186	114962	56392-16-6		HMDB00005
382	alpha-ketobutyrate	Amino Acid	Methionine, Cysteine, SAM and Taurine Metabolism	4968	LC/MS Polar	796	940	101.024	58	600-18-0	C00109
44	alpha-ketoglutaramate*	Amino Acid	Glutamate Metabolism	62101	LC/MS Polar	100002397	1916	144.03		18465-19-5		HMDB00208
1273	alpha-ketoglutarate	Energy	TCA Cycle	528	LC/MS Neg	93	616.8	145.014	51	305-72-6;328-50-7;22202-68-2	C00026	HMDB01893
3926	alpha-tocopherol	Cofactors and Vitamins	Tocopherol Metabolism	1561	LC/MS Pos Late	1105	2522	430.378	14985	59-02-9;10191-41-0	C02477	HMDB02759
3023	andro steroid monosulfate C19H28O6S (1)*	Lipid	Androgenic Steroids	32827	LC/MS Neg	100002152	3871	383.153			C04555
2998	androstenediol (3alpha, 17alpha) monosulfate (2)	Lipid	Androgenic Steroids	37207	LC/MS Neg	100002026	4712	369.174
2999	androstenediol (3alpha, 17alpha) monosulfate (3)	Lipid	Androgenic Steroids	37209	LC/MS Neg	100002027	5180	369.174				HMDB03818
2994	androstenediol (3beta,17beta) disulfate (1)	Lipid	Androgenic Steroids	37202	LC/MS Neg	100001992	3740	224.062	87120982		C04295	HMDB03818
2995	androstenediol (3beta,17beta) disulfate (2)	Lipid	Androgenic Steroids	37203	LC/MS Neg	100001994	4065	224.062	87120982		C04295	HMDB03818
2991	androstenediol (3beta,17beta) monosulfate (1)	Lipid	Androgenic Steroids	37211	LC/MS Neg	100002028	4535	369.174	13847309	521-17-5
2992	androstenediol (3beta,17beta) monosulfate (2)	Lipid	Androgenic Steroids	37210	LC/MS Neg	100002029	4500	369.174				HMDB02829
2975	androsterone glucuronide	Lipid	Androgenic Steroids	61846	LC/MS Neg	100002761	4953	465.249	114833	1852-43-3	C11135	HMDB02759
2985	androsterone sulfate	Lipid	Androgenic Steroids	31591	LC/MS Neg	100001073	5022	369.174	159663	2479-86-9		HMDB01123
241	anthranilate	Amino Acid	Tryptophan Metabolism	4970	LC/MS Pos Early	1258	2606	138.055	227	118-92-3	C00108	HMDB00646
1108	arabinose	Carbohydrate	Pentose Metabolism	575	LC/MS Polar	828	1804.5	195.051	66308	28697-53-2	C00216
1116	arabitol/xylitol	Carbohydrate	Pentose Metabolism	48885	LC/MS Polar	100006430	1932.4	151.061	6912		C01904
1122	arabonate/xylonate	Carbohydrate	Pentose Metabolism	48255	LC/MS Polar	100006115	2700	165.041				HMDB02212
1331	arachidate (20:0)	Lipid	Long Chain Saturated Fatty Acid	1118	LC/MS Neg	893	6240	311.296	10467	506-30-9	C06425	HMDB01043
1384	arachidonate (20:4n6)	Lipid	Long Chain Polyunsaturated Fatty Acid (n3 and n6)	1110	LC/MS Neg	229	5535	303.233	444899	506-32-1	C00219	HMDB04080
1882	arachidonoyl ethanolamide	Lipid	Endocannabinoid	32463	LC/MS Pos Late	1488	1535	348.29	5281969	94421-68-8	C11695
1654	arachidonoylcarnitine (C20:4)	Lipid	Fatty Acid Metabolism (Acyl Carnitine, Polyunsaturated)	57518	LC/MS Pos Late	100015837	1353	448.342
1701	arachidonoylcholine	Lipid	Fatty Acid Metabolism (Acyl Choline)	53261	LC/MS Pos Late	100009332	1390	390.337				HMDB06460
1630	arachidoylcarnitine (C20)*	Lipid	Fatty Acid Metabolism (Acyl Carnitine, Long Chain Saturated)	57513	LC/MS Pos Late	100015833	1512	456.405				HMDB03148
442	argininate*	Amino Acid	Urea cycle; Arginine and Proline Metabolism	57461	LC/MS Pos Early	100002769	2150	176.103	160437	157-07-3		HMDB00517
406	arginine	Amino Acid	Urea cycle; Arginine and Proline Metabolism	1638	LC/MS Pos Early	231	2825	175.119	232	1119-34-2	C00062
3917	ascorbic acid 2-sulfate	Cofactors and Vitamins	Ascorbate and Aldarate Metabolism	63590	LC/MS Polar	100009329	3042	254.982	86484
3918	ascorbic acid 3-sulfate*	Cofactors and Vitamins	Ascorbate and Aldarate Metabolism	63687	LC/MS Polar	100020409	2025	254.982	11425365			HMDB00168
39	asparagine	Amino Acid	Alanine and Aspartate Metabolism	512	LC/MS Pos Early	917	1225	133.061	6267	70-47-3	C00152	HMDB00191
35	aspartate	Amino Acid	Alanine and Aspartate Metabolism	443	LC/MS Pos Early	234	1165	134.045	5960	56-84-8	C00049	HMDB01924
4895	atenolol	Xenobiotics	Drug - Cardiovascular	38658	LC/MS Pos Early	100002726	2668	267.17	2249	29122-68-7	D00235	HMDB05006
4951	atorvastatin (lipitor)	Xenobiotics	Drug - Metabolic	38619	LC/MS Neg	100002802	5101	557.246	60823	134523-03-8	D00887	HMDB00784
1486	azelate (nonanedioate; C9)	Lipid	Fatty Acid, Dicarboxylate	18362	LC/MS Polar	2029	2520	187.098	2266	123-99-9	C08261	HMDB14327
4999	baclofen	Xenobiotics	Drug - Neurological	57646	LC/MS Pos Early	100015779	3163	214.063	2284	1134-47-0	D00241	HMDB12091
2752	behenoyl dihydrosphingomyelin (d18:0/22:0)*	Lipid	Dihydrosphingomyelins	57331	LC/MS Pos Late	100009026	3150	789.684				HMDB12103
2758	behenoyl sphingomyelin (d18:1/22:0)*	Lipid	Sphingomyelins	48492	LC/MS Pos Late	100006294	3083	787.669
1631	behenoylcarnitine (C22)*	Lipid	Fatty Acid Metabolism (Acyl Carnitine, Long Chain Saturated)	57514	LC/MS Pos Late	100015832	1561	484.436				HMDB01870
4027	benzoate	Xenobiotics	Benzoate Metabolism	15778	LC/MS Neg	100000008	1750	121.029	243	65-85-0	C00180
5247	benzoylcarnitine*	Xenobiotics	Chemical	43265	LC/MS Pos Early	100004555	3041	266.139		105450-08-6		HMDB00056
3816	beta-alanine	Nucleotide	Pyrimidine Metabolism, Uracil containing	55	LC/MS Pos Early	244	1905	90.055	239	56-41-7;107-95-9	C00099
54	beta-citrylglutamate	Amino Acid	Glutamate Metabolism	54923	LC/MS Neg	100003271	530	320.062	72715786	73590-26-8	C20775	HMDB33844
3997	beta-cryptoxanthin	Cofactors and Vitamins	Vitamin A Metabolism	57591	LC/MS Pos Late	100001977	2560	552.433	6384256	472-70-8		HMDB00754
307	beta-hydroxyisovalerate	Amino Acid	Leucine, Isoleucine and Valine Metabolism	12129	LC/MS Neg	1442	1027	117.056	69362	625-08-1		HMDB00852
2869	beta-sitosterol	Lipid	Sterol	27414	LC/MS Pos Late	100001033	3054	397.383	222284	83-46-5	C01753	HMDB00043
6	betaine	Amino Acid	Glycine, Serine and Threonine Metabolism	3141	LC/MS Pos Early	799	1064	118.086	247	107-43-7	C00719	HMDB29412
4257	betonicine	Xenobiotics	Food Component/Plant	38100	LC/MS Pos Early	100002153	1012	160.097	164642	515-25-3	C08269
3972	bilirubin (E,E)*	Cofactors and Vitamins	Hemoglobin and Porphyrin Metabolism	32586	LC/MS Pos Late	100001950	1045	585.271	5315454			HMDB00488
3973	bilirubin (E,Z or Z,E)*	Cofactors and Vitamins	Hemoglobin and Porphyrin Metabolism	47886	LC/MS Pos Late	100001951	1265	585.271	5799469			HMDB00054
3971	bilirubin	Cofactors and Vitamins	Hemoglobin and Porphyrin Metabolism	43807	LC/MS Pos Late	1090	1840	585.271	5280352	635-65-4	C00486	HMDB01008
3974	biliverdin	Cofactors and Vitamins	Hemoglobin and Porphyrin Metabolism	2137	LC/MS Pos Late	250	1016	583.255	5353439	55482-27-4;55482-27-4	C00500
1500	branched chain 14:0 dicarboxylic acid	Lipid	Fatty Acid, Dicarboxylate	63191	LC/MS Neg	100021374	3849	257.176
5390	branched-chain, straight-chain, or cyclopropyl 10:1 fatty acid (1)*	Partially Characterized Molecules	Partially Characterized Molecules	63615	LC/MS Neg	100021666	4805	169.123
5392	branched-chain, straight-chain, or cyclopropyl 12:1 fatty acid*	Partially Characterized Molecules	Partially Characterized Molecules	63683	LC/MS Neg	100021709	5261	197.155				HMDB00039
	butyrate (4:0)			40605	LC/MS Neg	1143	1062	87.0452	264	109-92-6	C00246	HMDB02013
1575	butyrylcarnitine (C4)	Lipid	Fatty Acid Metabolism (also BCAA Metabolism)	32412	LC/MS Pos Early	100001054	2860	232.154	439829	25576-40-3	C02862	HMDB00808
1576	butyrylglycine (C4)	Lipid	Fatty Acid Metabolism (also BCAA Metabolism)	31850	LC/MS Neg	100001151	1470	144.067	88412	20208-73-5
230	C-glycosyltryptophan	Amino Acid	Tryptophan Metabolism	48782	LC/MS Neg	100006379	1777	365.135	10981970	180509-18-6		HMDB41708
4627	caffeic acid sulfate	Xenobiotics	Food Component/Plant	53254	LC/MS Polar	100009337	1307	258.992				HMDB01847
4108	caffeine	Xenobiotics	Xanthine Metabolism	569	LC/MS Pos Early	849	2106	195.088	2519	58-08-2	C07481	HMDB02869
2872	campesterol	Lipid	Sterol	33997	LC/MS Pos Late	100001269	2873	383.367	173183	474-62-4	C01789	HMDB00511
1316	caprate (10:0)	Lipid	Medium Chain Fatty Acid	1642	LC/MS Neg	888	5090.7	171.139	2969	334-48-5	C01571	HMDB00535
1312	caproate (6:0)	Lipid	Medium Chain Fatty Acid	32489	LC/MS Neg	926	2713.7	115.076	8892	142-62-1	C01585	HMDB00482
1314	caprylate (8:0)	Lipid	Medium Chain Fatty Acid	32492	LC/MS Neg	932	4362	143.108	379	124-07-2	C06423	HMDB02201
56	carboxyethyl-GABA	Amino Acid	Glutamate Metabolism	40007	LC/MS Pos Early	100003260	2085	176.092	2572	4386-03-02		HMDB60564
4725	carboxyibuprofen	Xenobiotics	Drug - Analgesics, Anesthetics	43333	LC/MS Pos Late	100004171	810	254.139	10444113	15935-54-3		HMDB60564
4726	carboxyibuprofen glucuronide*	Xenobiotics	Drug - Analgesics, Anesthetics	62067	LC/MS Polar	100020212	2294	411.13				HMDB00062
1683	carnitine	Lipid	Carnitine Metabolism	15500	LC/MS Pos Early	100000007	1978	162.113	10917	461-05-2	C00318
3993	carotene diol (1)	Cofactors and Vitamins	Vitamin A Metabolism	57635	LC/MS Pos Late	100015966	1720	568.428
3994	carotene diol (2)	Cofactors and Vitamins	Vitamin A Metabolism	57636	LC/MS Pos Late	100015967	1904	568.428
3995	carotene diol (3)	Cofactors and Vitamins	Vitamin A Metabolism	57637	LC/MS Pos Late	100015968	1948	568.428				HMDB59724
4045	catechol sulfate	Xenobiotics	Benzoate Metabolism	35320	LC/MS Neg	100001605	1906	188.986	3083879	4918-96-1		HMDB14707
4779	cephalexin	Xenobiotics	Drug - Antibiotic	57704	LC/MS Pos Early	100015899	3063	348.101	27447;6560168	15686-71-2	D00263,C06895
2704	ceramide (d16:1/24:1, d18:1/22:1)*	Lipid	Ceramides	57437	LC/MS Pos Late	100015727	3850	620.598
2700	ceramide (d18:1/14:0, d16:1/16:0)*	Lipid	Ceramides	57432	LC/MS Pos Late	100015735	2477	510.488
2701	ceramide (d18:1/17:0, d17:1/18:0)*	Lipid	Ceramides	57434	LC/MS Pos Late	100015737	3055	552.535
2703	ceramide (d18:1/20:0, d16:1/22:0, d20:1/18:0)*	Lipid	Ceramides	57440	LC/MS Pos Late	100015755	3920	594.582
2705	ceramide (d18:2/24:1, d18:1/24:2)*	Lipid	Ceramides	57443	LC/MS Pos Late	100015744	3858	646.613				HMDB06347
1633	cerotoylcarnitine (C26)*	Lipid	Fatty Acid Metabolism (Acyl Carnitine, Long Chain Saturated)	57516	LC/MS Pos Late	100015835	1649	540.499				HMDB05032
5060	cetirizine	Xenobiotics	Drug - Respiratory	54745	LC/MS Pos Late	100009034	1052	389.163	2678	83881-51-0	C07778	HMDB00518
3053	chenodeoxycholate	Lipid	Primary Bile Acid Metabolism	1563	LC/MS Neg	1123	5264	391.285	10133	474-24-9;474-25-9	C02528
3054	chenodeoxycholic acid sulfate (1)	Lipid	Primary Bile Acid Metabolism	63607	LC/MS Neg	100021650	4531	235.118				HMDB34220
1915	chiro-inositol	Lipid	Inositol Metabolism	37112	LC/MS Polar	100001859	3191.2	225.062		643-12-9	C19891
4914	chlorthalidone	Xenobiotics	Drug - Cardiovascular	54784	LC/MS Neg	100006181	3600	337.005	2732	77-36-1	D00272	HMDB00619
3050	cholate	Lipid	Primary Bile Acid Metabolism	22842	LC/MS Neg	136	5165	407.28	221493	81-25-4	C00695	HMDB00067
2844	cholesterol	Lipid	Sterol	63	LC/MS Pos Late	266	2707	369.352	11025495	57-88-5	C00187
3068	cholic acid glucuronide	Lipid	Primary Bile Acid Metabolism	62571	LC/MS Neg	100020549	4512	583.312				HMDB00097
1943	choline	Lipid	Phospholipid Metabolism	15506	LC/MS Pos Early	1256	1961	104.107	305	67-48-1	C00114	HMDB01565
1944	phosphocholine	Lipid	Phospholipid Metabolism	34396	LC/MS Pos Early	267	700	184.073	1014	72556-74-2	C00588	HMDB11621
4309	cinnamoylglycine	Xenobiotics	Food Component/Plant	38637	LC/MS Neg	100002253	3127	204.067	709625	16534-24-0
1317	cis-4-decenoate (10:1n6)*	Lipid	Medium Chain Fatty Acid	62873	LC/MS Neg	100002796	4890	169.123	5312351	505-90-8
1640	cis-4-decenoylcarnitine (C10:1)	Lipid	Fatty Acid Metabolism (Acyl Carnitine, Monounsaturated)	38178	LC/MS Pos Late	100002259	1057	314.233		98930-66-6		HMDB34174
74	cis-urocanate	Amino Acid	Histidine Metabolism	40410	LC/MS Polar	100003425	1195	137.036	1549103	7699-35-6
1288	citraconate/glutaconate	Energy	TCA Cycle	47076	LC/MS Polar	100006438	2600	129.019				HMDB00094
1267	citrate	Energy	TCA Cycle	1564	LC/MS Neg	1124	582	191.02	311	77-92-9	C00158	HMDB00904
415	citrulline	Amino Acid	Urea cycle; Arginine and Proline Metabolism	2132	LC/MS Pos Early	391	1520	176.103	9750	372-75-8	C00327	HMDB01547
2945	corticosterone	Lipid	Corticosteroids	5983	LC/MS Neg	272	5040	345.207	5753	50-22-6	C02140	HMDB00063
2951	cortisol	Lipid	Corticosteroids	1712	LC/MS Neg	356	4710	361.202	5754	50-23-7	C00735	HMDB02802
2953	cortisone	Lipid	Corticosteroids	1769	LC/MS Neg	273	4575	359.186	222786	53-06-5	C00762
2959	cortolone glucuronide (1)	Lipid	Corticosteroids	57699	LC/MS Neg	100015971	4600	541.265				HMDB01046
4124	cotinine	Xenobiotics	Tobacco Metabolite	553	LC/MS Pos Early	848	2213	177.102	854019	486-56-6		HMDB00064
448	creatine	Amino Acid	Creatine Metabolism	27718	LC/MS Pos Early	1221	1947	132.077	586	57-00-1	C00300	HMDB00562
449	creatinine	Amino Acid	Creatine Metabolism	513	LC/MS Pos Early	275	2055	114.066	588	60-27-5	C00791
489	cys-gly, oxidized	Amino Acid	Glutathione Metabolism	18368	LC/MS Pos Early	1224	2947	355.074	333293	7729-20-6		HMDB00099
381	cystathionine	Amino Acid	Methionine, Cysteine, SAM and Taurine Metabolism	15705	LC/MS Pos Early	310	2270	223.075	439258	535-34-2	C02291	HMDB00574
383	cysteine	Amino Acid	Methionine, Cysteine, SAM and Taurine Metabolism	1868	LC/MS Pos Early	800	1475	122.027	5862	52-90-4;56-89-3	C00097	HMDB00731
388	cysteine s-sulfate	Amino Acid	Methionine, Cysteine, SAM and Taurine Metabolism	22176	LC/MS Pos Early	100000808	565	201.984	115015	1637-71-4	C05824	HMDB00996
395	cysteine sulfinic acid	Amino Acid	Methionine, Cysteine, SAM and Taurine Metabolism	37443	LC/MS Pos Early	100002113	597	154.017	109	207121-48-0	C00606	HMDB00656
484	cysteine-glutathione disulfide	Amino Acid	Glutathione Metabolism	35159	LC/MS Pos Early	100001437	2465	427.095	4247235	13081-14-6		HMDB00078
487	cysteinylglycine	Amino Acid	Glutathione Metabolism	35637	LC/MS Pos Early	278	2132	179.048	439498	19246-18-5	C01419	HMDB00709
488	cysteinylglycine disulfide*	Amino Acid	Glutathione Metabolism	62103	LC/MS Pos Early	100002466	2547	298.053		70555-24-7		HMDB00192
389	cystine	Amino Acid	Methionine, Cysteine, SAM and Taurine Metabolism	56	LC/MS Pos Early	279	2000	241.031	67678	56-89-3	C00491	HMDB00089
3827	cytidine	Nucleotide	Pyrimidine Metabolism, Cytidine containing	514	LC/MS Pos Early	827	2124	244.093	6175	65-46-3	C00475	HMDB00630
3828	cytosine	Nucleotide	Pyrimidine Metabolism, Cytidine containing	573	LC/MS Pos Early	881	2060	112.05	597	71-30-7	C00380
4549	daidzein sulfate (2)	Xenobiotics	Food Component/Plant	48728	LC/MS Neg	100006363	3330	333.008				HMDB00651
1623	decanoylcarnitine (C10)	Lipid	Fatty Acid Metabolism (Acyl Carnitine, Medium Chain)	33941	LC/MS Pos Late	100001251	1130	316.248	10245190	1492-27-9		HMDB01032
2973	dehydroepiandrosterone sulfate (DHEA-S)	Lipid	Androgenic Steroids	32425	LC/MS Neg	100000792	4745	367.159	12594	651-48-9	C04555
3942	delta-CEHC	Cofactors and Vitamins	Tocopherol Metabolism	62287	LC/MS Neg	100020416	3422	249.113	11536125	84599-16-6
3943	delta-CEHC glucuronide*	Cofactors and Vitamins	Tocopherol Metabolism	62286	LC/MS Neg	100020483	2116	425.145				HMDB02902
3930	delta-tocopherol	Cofactors and Vitamins	Tocopherol Metabolism	33418	LC/MS Pos Late	100001216	2259	402.349	92094	119-13-1	C14151	HMDB01161
1682	deoxycarnitine	Lipid	Carnitine Metabolism	36747	LC/MS Pos Early	100001662	2052	146.118	134	6249-56-5	C01181	HMDB00626
3075	deoxycholate	Lipid	Secondary Bile Acid Metabolism	1114	LC/MS Neg	302	5294	391.285	222528	83-44-3	C04483
3078	deoxycholic acid (12 or 24)-sulfate*	Lipid	Secondary Bile Acid Metabolism	63688	LC/MS Neg	100021712	4580	235.118
3079	deoxycholic acid glucuronide	Lipid	Secondary Bile Acid Metabolism	63610	LC/MS Neg	100020550	4800	567.317				HMDB13989
4720	desmethylnaproxen	Xenobiotics	Drug - Analgesics, Anesthetics	46331	LC/MS Neg	100001787	3045	215.071	13393711	52079-10-4
4721	desmethylnaproxen sulfate	Xenobiotics	Drug - Analgesics, Anesthetics	46106	LC/MS Neg	100001788	2250	295.028	184679
2552	diacylglycerol (14:0/18:1, 16:0/16:1) [1]*	Lipid	Diacylglycerol	54953	LC/MS Pos Late	100010934	3057	584.525
2553	diacylglycerol (14:0/18:1, 16:0/16:1) [2]*	Lipid	Diacylglycerol	54954	LC/MS Pos Late	100010935	3183	584.525
2554	diacylglycerol (16:1/18:2 [2], 16:0/18:3 [1])*	Lipid	Diacylglycerol	54966	LC/MS Pos Late	100010940	2733	608.525				HMDB05060
1381	dihomolinoleate (20:2n6)	Lipid	Long Chain Polyunsaturated Fatty Acid (n3 and n6)	17805	LC/MS Neg	1231	5730	307.264	6439848	2091-39-6	C16525	HMDB02925
1383	dihomolinolenate (20:3n3 or 3n6)	Lipid	Long Chain Polyunsaturated Fatty Acid (n3 and n6)	35718	LC/MS Neg	100001739	5596	305.249	5280581	17046-59-2	C03242
1696	dihomo-linolenoyl-choline	Lipid	Fatty Acid Metabolism (Acyl Choline)	53262	LC/MS Pos Late	100009335	1424	392.352
1655	dihomo-linolenoylcarnitine (C20:3n3 or 6)*	Lipid	Fatty Acid Metabolism (Acyl Carnitine, Polyunsaturated)	57521	LC/MS Pos Late	100015840	1392	450.358
1653	dihomo-linoleoylcarnitine (C20:2)*	Lipid	Fatty Acid Metabolism (Acyl Carnitine, Polyunsaturated)	57520	LC/MS Pos Late	100015839	1436	452.373
4291	dihydrocaffeate sulfate (2)	Xenobiotics	Food Component/Plant	62524	LC/MS Polar	100020822	1328	261.007
4333	dihydroferulate	Xenobiotics	Food Component/Plant	40481	LC/MS Neg	100003432	1928	195.066	14340	1135-23-5		HMDB41724
4334	dihydroferulic acid sulfate	Xenobiotics	Food Component/Plant	62857	LC/MS Neg	100020272	1310	275.023	187489			HMDB03349
3783	dihydroorotate	Nucleotide	Pyrimidine Metabolism, Orotate containing	601	LC/MS Polar	923	1910	157.025	648	155-54-4	C00337	HMDB14487
4897	diltiazem	Xenobiotics	Drug - Cardiovascular	42981	LC/MS Pos Late	100004015	888	415.169	39186	33286-22-5	C06958	HMDB04983
5215	dimethyl sulfone	Xenobiotics	Chemical	43424	LC/MS Pos Early	100004284	832	95.0161	6213	67-71-0	C11142	HMDB01539
421	dimethylarginine (ADMA + SDMA)	Amino Acid	Urea cycle; Arginine and Proline Metabolism	36808	LC/MS Pos Early	100001810	2850	203.15	123831	102783-24-4	C03626	HMDB00092
5	dimethylglycine	Amino Acid	Glycine, Serine and Threonine Metabolism	5086	LC/MS Pos Early	806	1104	104.071	673	1118-68-9	C01026
446	dimethylguanidino valeric acid (DMGV)*	Amino Acid	Urea cycle; Arginine and Proline Metabolism	62783	LC/MS Pos Early	100020866	1891	202.119				HMDB61714
1388	docosadienoate (22:2n6)	Lipid	Long Chain Polyunsaturated Fatty Acid (n3 and n6)	32415	LC/MS Neg	100001182	6034	335.296	5282807	7370-49-2	C16533
1511	docosadioate (C22-DC)	Lipid	Fatty Acid, Dicarboxylate	39837	LC/MS Neg	100002952	5291.8	369.301	244872	505-56-6	C19625	HMDB02183
1374	docosahexaenoate (DHA; 22:6n3)	Lipid	Long Chain Polyunsaturated Fatty Acid (n3 and n6)	44675	LC/MS Neg	100000665	5525	327.233	445580	6217-54-5	C06429
1662	docosahexaenoylcarnitine (C22:6)*	Lipid	Fatty Acid Metabolism (Acyl Carnitine, Polyunsaturated)	57523	LC/MS Pos Late	100015845	1349	472.342
1700	docosahexaenoylcholine	Lipid	Fatty Acid Metabolism (Acyl Choline)	53263	LC/MS Pos Late	100009333	1378	414.337				HMDB06528
1373	docosapentaenoate (DPA; 22:5n3)	Lipid	Long Chain Polyunsaturated Fatty Acid (n3 and n6)	32504	LC/MS Neg	100001181	5571	329.249	6441454	2234-74-4	C16513	HMDB01976
1387	docosapentaenoate (n6 DPA; 22:5n6)	Lipid	Long Chain Polyunsaturated Fatty Acid (n3 and n6)	37478	LC/MS Neg	100001580	5624.5	329.249	6441454	25182-74-5	C16513
1660	docosapentaenoylcarnitine (C22:5n3)*	Lipid	Fatty Acid Metabolism (Acyl Carnitine, Polyunsaturated)	57529	LC/MS Pos Late	100015851	1387	474.358				HMDB02823
1375	docosatrienoate (22:3n3)	Lipid	Long Chain Polyunsaturated Fatty Acid (n3 and n6)	32417	LC/MS Neg	100001195	5823	333.28	5312556	59708-86-0	C16534
1385	docosatrienoate (22:3n6)*	Lipid	Long Chain Polyunsaturated Fatty Acid (n3 and n6)	57467	LC/MS Neg	100015762	5850	333.28
1496	dodecadienoate (12:2)*	Lipid	Fatty Acid, Dicarboxylate	62276	LC/MS Neg	100020478	5146	195.139				HMDB00623
1493	dodecanedioate (C12)	Lipid	Fatty Acid, Dicarboxylate	32388	LC/MS Neg	100001102	2990	229.144	12736	693-23-2	C02678
1495	dodecenedioate (C12:1-DC)*	Lipid	Fatty Acid, Dicarboxylate	61864	LC/MS Neg	100019972	2700	227.129				HMDB06275
200	dopamine 3-O-sulfate	Amino Acid	Tyrosine Metabolism	48407	LC/MS Neg	100006361	1556.2	232.029	122136		C13690	HMDB04148
199	dopamine 4-sulfate	Amino Acid	Tyrosine Metabolism	48406	LC/MS Neg	100006360	1511	232.029	123932		C13691
4798	doxycycline	Xenobiotics	Drug - Antibiotic	39273	LC/MS Pos Late	100003009	829	445.161		24390-14-5
5217	ectoine	Xenobiotics	Chemical	35651	LC/MS Pos Early	100001635	1980	143.082	126041	96702-03-3	C06231	HMDB15109
5218	EDTA	Xenobiotics	Chemical	22163	LC/MS Neg	100001002	643	291.083	6049	60-00-4	C00284
1509	eicosanedioate (C20-DC)	Lipid	Fatty Acid, Dicarboxylate	39831	LC/MS Neg	100002951	5200.9	341.27	75502	2424-92-2		HMDB01999
1371	eicosapentaenoate (EPA; 20:5n3)	Lipid	Long Chain Polyunsaturated Fatty Acid (n3 and n6)	18467	LC/MS Neg	2050	5450	301.217	446284	10-2005-9;10417-94-4	C06428
1702	eicosapentaenoylcholine	Lipid	Fatty Acid Metabolism (Acyl Choline)	53258	LC/MS Pos Late	100009336	1343	388.321
1510	eicosenedioate (C20:1-DC)*	Lipid	Fatty Acid, Dicarboxylate	62923	LC/MS Neg	100021105	5095	339.254				HMDB02231
1354	eicosenoate (20:1n9 or 1n11)	Lipid	Long Chain Monounsaturated Fatty Acid	33587	LC/MS Neg	100001335	5950	309.28	5282768		C16526
1647	eicosenoylcarnitine (C20:1)*	Lipid	Fatty Acid Metabolism (Acyl Carnitine, Monounsaturated)	57519	LC/MS Pos Late	100015838	1484	454.389
2977	epiandrosterone sulfate	Lipid	Androgenic Steroids	33973	LC/MS Neg	100001287	4855	369.174	9929317	22229-22-7		HMDB03045
4343	ergothioneine	Xenobiotics	Food Component/Plant	37459	LC/MS Pos Early	100002154	850	230.096	3032311	58511-63-0	C05570	HMDB02068
1358	erucate (22:1n9)	Lipid	Long Chain Monounsaturated Fatty Acid	1552	LC/MS Neg	1087	6355.6	337.311	5281116	112-86-7	C08316	HMDB02994
4345	erythritol	Xenobiotics	Food Component/Plant	20699	LC/MS Polar	100000846	1491	167.056	222285	149-32-6	C00503	HMDB00613
1259	erythronate*	Carbohydrate	Aminosugar Metabolism	42420	LC/MS Polar	100001320	2186	135.03	2781043	88759-55-1		HMDB01425
3033	estrone 3-sulfate	Lipid	Estrogenic Steroids	18474	LC/MS Neg	1230	4417.3	349.111	3001028	438-67-5	C02538
4517	ethyl alpha-glucopyranoside	Xenobiotics	Food Component/Plant	63152	LC/MS Neg	100015965	1576	207.087	428040	34625-23-5		HMDB10325
5157	ethyl glucuronide	Xenobiotics	Chemical	39603	LC/MS Neg	100002849	793	221.067	152226	17685-04-0		HMDB00622
341	ethylmalonate	Amino Acid	Leucine, Isoleucine and Valine Metabolism	15765	LC/MS Polar	2054	2785	131.035	11756	601-75-2		HMDB04484
2988	etiocholanolone glucuronide	Lipid	Androgenic Steroids	47112	LC/MS Neg	100005403	4915	465.249	270605	3602-09-03
4551	eugenol sulfate	Xenobiotics	Food Component/Plant	48715	LC/MS Neg	100006171	3782	243.033	180632	95480-60-7
4969	febuxostat	Xenobiotics	Drug - Metabolic	63734	LC/MS Neg	100021748	4748	315.081	134018	144060-53-7	D01206	HMDB29200
4351	ferulic acid 4-sulfate	Xenobiotics	Food Component/Plant	47114	LC/MS Neg	100005389	1200	273.007	6305574	86321-29-1
1000	Fibrinopeptide A (2-15)	Peptide	Fibrinogen Cleavage Peptide	62809	LC/MS Neg	100020902	2120	653.266
1001	Fibrinopeptide A (3-15)	Peptide	Fibrinogen Cleavage Peptide	62808	LC/MS Neg	100020901	2419	595.753
1003	Fibrinopeptide A (3-16)	Peptide	Fibrinogen Cleavage Peptide	62811	LC/MS Neg	100020903	2786	673.803
1002	Fibrinopeptide A (4-15)	Peptide	Fibrinogen Cleavage Peptide	62810	LC/MS Neg	100020904	2570	552.237
1004	Fibrinopeptide A (5-16)*	Peptide	Fibrinogen Cleavage Peptide	62148	LC/MS Pos Early	100020274	3387	603.793
1005	Fibrinopeptide A (7-16)*	Peptide	Fibrinogen Cleavage Peptide	62149	LC/MS Neg	100020275	3258	508.745
1006	Fibrinopeptide A (8-16)	Peptide	Fibrinogen Cleavage Peptide	62812	LC/MS Neg	100020905	3944	903.469
999	ADSGEGDFXAEGGGVR*	Peptide	Fibrinogen Cleavage Peptide	33084	LC/MS Pos Early	100001322	3350	768.85	16133137	25422-31-5
1007	DSGEGDFXAEGGGVR*	Peptide	Fibrinogen Cleavage Peptide	31548	LC/MS Neg	100001323	2535	731.317
1008	ADpSGEGDFXAEGGGVR*	Peptide	Fibrinogen Cleavage Peptide	57712	LC/MS Neg	100001324	2016	806.818		886023-52-5
1020	Fibrinopeptide B (1-11)	Peptide	Fibrinogen Cleavage Peptide	62815	LC/MS Pos Early	100020912	3071	619.752
1021	Fibrinopeptide B (1-12)	Peptide	Fibrinogen Cleavage Peptide	62814	LC/MS Polar	100020910	3581	661.253
1022	Fibrinopeptide B (1-13)	Peptide	Fibrinogen Cleavage Peptide	62813	LC/MS Neg	100020908	2482	696.772
1019	Fibrinopeptide B (1-9)	Peptide	Fibrinogen Cleavage Peptide	62816	LC/MS Neg	100020913	905	313.443				HMDB00854
76	formiminoglutamate	Amino Acid	Histidine Metabolism	43493	LC/MS Pos Early	100002500	1880	175.071	439233	816-90-0	C00439	HMDB00660
1178	fructose	Carbohydrate	Fructose, Mannose and Galactose Metabolism	48195	LC/MS Polar	878	2065	225.062	5984	57-48-7	C00095	HMDB01058
1068	fructose 1,6-bisphosphate	Carbohydrate	Glycolysis, Gluconeogenesis, and Pyruvate Metabolism	15926	LC/MS Neg	1253	553.1	338.989	172313	38099-82-0;103213-44-1	C05378
111	fructosyllysine	Amino Acid	Lysine Metabolism	46227	LC/MS Pos Early	100005373	2784	309.166	123708	21291-40-7		HMDB00134
1277	fumarate	Energy	TCA Cycle	1643	LC/MS Polar	330	3084	115.004	444972	100-17-8	C00122	HMDB05015
4991	gabapentin	Xenobiotics	Drug - Neurological	38686	LC/MS Neg	100002806	2407.4	170.119	3446	60142-96-3	D00332	HMDB00107
1194	galactitol (dulcitol)	Carbohydrate	Fructose, Mannose and Galactose Metabolism	1117	LC/MS Polar	1003	2360	181.072	11850	608-66-2	C01697	HMDB00565
1204	galactonate	Carbohydrate	Fructose, Mannose and Galactose Metabolism	27719	LC/MS Polar	100001026	3085	195.051	128869	299-28-5	C00880	HMDB01931
3934	gamma-CEHC	Cofactors and Vitamins	Tocopherol Metabolism	44876	LC/MS Neg	100002094	3843	263.129	133098	178167-75-4
3935	gamma-CEHC glucuronide*	Cofactors and Vitamins	Tocopherol Metabolism	42381	LC/MS Neg	100004243	2500	439.161
3945	gamma-CEHC sulfate	Cofactors and Vitamins	Tocopherol Metabolism	62280	LC/MS Neg	100020480	2850	343.086
557	gamma-glutamyl-2-aminobutyrate	Peptide	Gamma-glutamyl Amino Acid	37092	LC/MS Pos Early	100001502	2380	233.113		16869-42-4
547	gamma-glutamyl-alpha-lysine	Peptide	Gamma-glutamyl Amino Acid	55015	LC/MS Pos Early	100010901	2784	276.155	65254			HMDB03869
548	gamma-glutamyl-epsilon-lysine	Peptide	Gamma-glutamyl Amino Acid	33934	LC/MS Pos Early	100001262	2725	276.155	7015685	17105-15-6		HMDB29142
539	gamma-glutamylalanine	Peptide	Gamma-glutamyl Amino Acid	37063	LC/MS Pos Early	100001843	1986	219.098	440103	5875-41-2
556	gamma-glutamylcitrulline*	Peptide	Gamma-glutamyl Amino Acid	62104	LC/MS Pos Early	100020241	1644	305.146				HMDB11737
541	gamma-glutamylglutamate	Peptide	Gamma-glutamyl Amino Acid	36738	LC/MS Pos Early	331	1775	277.103	92865	1116-22-9	C05282	HMDB11738
542	gamma-glutamylglutamine	Peptide	Gamma-glutamyl Amino Acid	2730	LC/MS Pos Early	1140	1430	276.119	150914	10148-81-9	C05283	HMDB11667
543	gamma-glutamylglycine	Peptide	Gamma-glutamyl Amino Acid	33949	LC/MS Pos Early	100001294	1535	205.082	165527	1948-29-4
544	gamma-glutamylhistidine	Peptide	Gamma-glutamyl Amino Acid	18245	LC/MS Pos Early	1235	2740	285.119	7017195	37460-15-4		HMDB11170
545	gamma-glutamylisoleucine*	Peptide	Gamma-glutamyl Amino Acid	34456	LC/MS Pos Early	100001485	2940	261.144	14253342			HMDB11171
546	gamma-glutamylleucine	Peptide	Gamma-glutamyl Amino Acid	18369	LC/MS Pos Early	1268	2991	261.144	151023	2566-39-4		HMDB29155
549	gamma-glutamylmethionine	Peptide	Gamma-glutamyl Amino Acid	44872	LC/MS Pos Early	100001313	2640	279.101	7009567	17663-87-5		HMDB00594
550	gamma-glutamylphenylalanine	Peptide	Gamma-glutamyl Amino Acid	33422	LC/MS Pos Early	100000491	2992	295.129	111299	7432-24-8
555	gamma-glutamylserine	Peptide	Gamma-glutamyl Amino Acid	54914	LC/MS Pos Early	100009231	1351	235.093		5875-35-4		HMDB29159
551	gamma-glutamylthreonine	Peptide	Gamma-glutamyl Amino Acid	33364	LC/MS Pos Early	100001314	1750	249.108	76078708	5652-48-2		HMDB29160
552	gamma-glutamyltryptophan	Peptide	Gamma-glutamyl Amino Acid	33947	LC/MS Neg	100001295	1960	332.125	3989307	66471-20-3		HMDB11741
553	gamma-glutamyltyrosine	Peptide	Gamma-glutamyl Amino Acid	2734	LC/MS Neg	1102	1240	309.109	94340	7432-23-7		HMDB11172
554	gamma-glutamylvaline	Peptide	Gamma-glutamyl Amino Acid	43829	LC/MS Pos Early	100001126	2700	247.129	7015683	2746-34-1
3948	gamma-tocopherol/beta-tocopherol	Cofactors and Vitamins	Tocopherol Metabolism	52473	LC/MS Pos Late	100008998	2384	416.364				HMDB15371
4965	gemfibrozil	Xenobiotics	Drug - Metabolic	42984	LC/MS Neg	100004034	5166	249.15	3463	25812-30-0	D00334
4329	genistein sulfate*	Xenobiotics	Food Component/Plant	62061	LC/MS Neg	100020207	3616	349.002				HMDB00152
195	gentisate	Amino Acid	Tyrosine Metabolism	18280	LC/MS Neg	100000447	1459.8	153.019	3469	490-79-9	C00628
991	glu-gly-asn-val	Peptide	Polypeptide	62917	LC/MS Pos Early	100021107	2675	418.193				HMDB00625
4262	gluconate	Xenobiotics	Food Component/Plant	587	LC/MS Polar	338	2922	195.051	10690	527-07-1	C00257	HMDB00122
1062	glucose	Carbohydrate	Glycolysis, Gluconeogenesis, and Pyruvate Metabolism	48152	LC/MS Polar	572	2342	225.062	79025	50-99-7	C00031	HMDB00127
1236	glucuronate	Carbohydrate	Aminosugar Metabolism	15443	LC/MS Neg	100000257	639	193.035	444791	207300-70-7	C00191
5335	glucuronide of C10H18O2 (1)*	Partially Characterized Molecules	Partially Characterized Molecules	61881	LC/MS Neg	100019990	2728	345.156
5340	glucuronide of C10H18O2 (6)*	Partially Characterized Molecules	Partially Characterized Molecules	61886	LC/MS Neg	100020013	3750	345.156
5341	glucuronide of C10H18O2 (7)*	Partially Characterized Molecules	Partially Characterized Molecules	61887	LC/MS Neg	100020014	3790	345.156
5342	glucuronide of C10H18O2 (8)*	Partially Characterized Molecules	Partially Characterized Molecules	61888	LC/MS Neg	100020015	3865	345.156
5353	glucuronide of C12H22O4 (1)*	Partially Characterized Molecules	Partially Characterized Molecules	61874	LC/MS Neg	100019984	2590	405.177
5358	glucuronide of C14H26O4 (1)*	Partially Characterized Molecules	Partially Characterized Molecules	61876	LC/MS Neg	100019986	3200	433.208
4442	glucuronide of piperine metabolite C17H21NO3 (3)*	Xenobiotics	Food Component/Plant	62290	LC/MS Neg	100020491	3951	462.177
4443	glucuronide of piperine metabolite C17H21NO3 (4)*	Xenobiotics	Food Component/Plant	62291	LC/MS Neg	100020492	3992	462.177
4444	glucuronide of piperine metabolite C17H21NO3 (5)*	Xenobiotics	Food Component/Plant	62292	LC/MS Neg	100020493	4039	462.177				HMDB00148
42	glutamate	Amino Acid	Glutamate Metabolism	57	LC/MS Pos Early	561	1500	148.06	611	56-86-0	C00025	HMDB00641
43	glutamine	Amino Acid	Glutamate Metabolism	53	LC/MS Pos Early	563	1291	147.076	5961	56-85-9	C00064
5363	glutamine conjugate of C6H10O2 (1)*	Partially Characterized Molecules	Partially Characterized Molecules	63657	LC/MS Neg	100020261	2404	241.119
5364	glutamine conjugate of C6H10O2 (2)*	Partially Characterized Molecules	Partially Characterized Molecules	63660	LC/MS Neg	100020262	2526	241.119
5365	glutamine conjugate of C7H12O2*	Partially Characterized Molecules	Partially Characterized Molecules	63658	LC/MS Neg	100020259	3053	255.135				HMDB00661
1467	glutarate (C5-DC)	Lipid	Fatty Acid, Dicarboxylate	396	LC/MS Polar	339	2900	131.035	743	110-94-1	C00489	HMDB13130
117	glutaroylcarnitine (C5)	Amino Acid	Lysine Metabolism	44664	LC/MS Pos Early	100001593	2393	276.144	71464488	102636-82-8		HMDB00139
1082	glycerate	Carbohydrate	Glycolysis, Gluconeogenesis, and Pyruvate Metabolism	1572	LC/MS Polar	1052	2070.4	105.019	752	600-19-1	C00258	HMDB00131
2509	glycerol	Lipid	Glycerolipid Metabolism	15122	LC/MS Neg	1254	758	91.0401	753	56-81-5	C00116	HMDB00126
2510	glycerol 3-phosphate	Lipid	Glycerolipid Metabolism	43847	LC/MS Neg	100000258	613.2	171.006	754	29849-82-9	C00093	HMDB00114
1951	glycerophosphoethanolamine	Lipid	Phospholipid Metabolism	37455	LC/MS Pos Early	100001620	659	216.063	123874	33049-08-0	C01233
2515	glycerophosphoglycerol	Lipid	Glycerolipid Metabolism	48857	LC/MS Polar	100001619	2430	245.043	439964		C03274
1953	glycerophosphoinositol*	Lipid	Phospholipid Metabolism	47155	LC/MS Polar	100001621	3850	333.059	167572	16824-65-0		HMDB00086
1947	glycerophosphorylcholine (GPC)	Lipid	Phospholipid Metabolism	15990	LC/MS Pos Early	100000269	672	258.11	71920	28319-77-9	C00670
1952	glycerophosphoserine*	Lipid	Phospholipid Metabolism	57404	LC/MS Pos Early	100015666	577	260.053	3081457			HMDB00123
1	glycine	Amino Acid	Glycine, Serine and Threonine Metabolism	58	LC/MS Pos Early	340	1375	76.0393	750	56-40-6	C00037
5379	glycine conjugate of C10H14O2 (1)*	Partially Characterized Molecules	Partially Characterized Molecules	62146	LC/MS Neg	100020254	4335	222.114
3065	glyco-alpha-muricholate	Lipid	Primary Bile Acid Metabolism	62065	LC/MS Neg	100020213	4734	464.302
3066	glyco-beta-muricholate	Lipid	Primary Bile Acid Metabolism	62066	LC/MS Neg	100020214	4762	464.302				HMDB00637
3058	glycochenodeoxycholate	Lipid	Primary Bile Acid Metabolism	32346	LC/MS Neg	1628	5236.1	448.307	12544	16564-43-5	C05466
3071	glycochenodeoxycholate 3-sulfate	Lipid	Primary Bile Acid Metabolism	52974	LC/MS Neg	100006641	4820	263.628
3069	glycochenodeoxycholate glucuronide (1)	Lipid	Primary Bile Acid Metabolism	52983	LC/MS Neg	100009264	4806	311.666				HMDB00138
3051	glycocholate	Lipid	Primary Bile Acid Metabolism	18476	LC/MS Neg	342	5163	464.302	10140	475-31-0;863-57-0	C01921
3072	glycocholate glucuronide (1)	Lipid	Primary Bile Acid Metabolism	52977	LC/MS Neg	100009259	4533	640.334
3124	glycocholenate sulfate*	Lipid	Secondary Bile Acid Metabolism	32599	LC/MS Neg	100001989	4750	254.623				HMDB00631
3081	glycodeoxycholate	Lipid	Secondary Bile Acid Metabolism	18477	LC/MS Neg	100000436	5281	448.307	3035026	360-65-6	C05464
3129	glycodeoxycholate 3-sulfate	Lipid	Secondary Bile Acid Metabolism	52975	LC/MS Neg	100006642	4875	263.628
3134	glycodeoxycholate glucuronide (1)	Lipid	Secondary Bile Acid Metabolism	52982	LC/MS Polar	100009266	2521	624.339
3115	glycohyocholate	Lipid	Secondary Bile Acid Metabolism	42574	LC/MS Neg	100004083	5020	464.302				HMDB00698
3091	glycolithocholate	Lipid	Secondary Bile Acid Metabolism	31912	LC/MS Neg	100001064	5357.1	432.312	115245	474-74-8	C15557	HMDB02639
3092	glycolithocholate sulfate*	Lipid	Secondary Bile Acid Metabolism	32620	LC/MS Neg	100001657	5011	255.631	72222	15324-64-8	C11301
2732	glycosyl ceramide (d16:1/24:1, d18:1/22:1)*	Lipid	Hexosylceramides (HCER)	57457	LC/MS Pos Late	100015730	3373	782.65
2730	glycosyl ceramide (d18:1/20:0, d16:1/22:0)*	Lipid	Hexosylceramides (HCER)	57595	LC/MS Pos Late	100015882	3414	756.635
2733	glycosyl ceramide (d18:1/23:1, d17:1/24:1)*	Lipid	Hexosylceramides (HCER)	57448	LC/MS Pos Late	100015751	3667	796.666
2734	glycosyl ceramide (d18:2/24:1, d18:1/24:2)*	Lipid	Hexosylceramides (HCER)	57453	LC/MS Pos Late	100015745	3380	808.666
2716	glycosyl-N-(2-hydroxynervonoyl)-sphingosine (d18:1/24:1(2OH))*	Lipid	Hexosylceramides (HCER)	57444	LC/MS Pos Late	100015752	3839	826.677
2720	glycosyl-N-behenoyl-sphingadienine (d18:2/22:0)*	Lipid	Hexosylceramides (HCER)	57421	LC/MS Pos Late	100015625	3420	782.65
2712	glycosyl-N-behenoyl-sphingosine (d18:1/22:0)*	Lipid	Hexosylceramides (HCER)	57371	LC/MS Pos Late	100015622	4058	784.666
2715	glycosyl-N-nervonoyl-sphingosine (d18:1/24:1)*	Lipid	Hexosylceramides (HCER)	57369	LC/MS Pos Late	100001878	3990	810.682
2709	glycosyl-N-palmitoyl-sphingosine (d18:1/16:0)	Lipid	Hexosylceramides (HCER)	53013	LC/MS Pos Late	100009272	2623	700.572
2710	glycosyl-N-stearoyl-sphingosine (d18:1/18:0)	Lipid	Hexosylceramides (HCER)	52234	LC/MS Pos Late	100001882	3053	728.604
2721	glycosyl-N-tricosanoyl-sphingadienine (d18:2/23:0)*	Lipid	Hexosylceramides (HCER)	57445	LC/MS Pos Late	100015748	3724	796.666				HMDB00708
3105	glycoursodeoxycholate	Lipid	Secondary Bile Acid Metabolism	39379	LC/MS Neg	100002911	5033	448.307	12310288	64480-66-6
	glycoursodeoxycholic acid sulfate (1)			63731	LC/MS Neg	100020819	4309	263.628				HMDB28854
730	glycylvaline	Peptide	Dipeptide	18357	LC/MS Pos Early	100000487	2734	175.108	97417	1963-21-9		HMDB60013
4048	guaiacol sulfate	Xenobiotics	Benzoate Metabolism	46111	LC/MS Neg	100004208	2344	203.002	22473			HMDB00128
447	guanidinoacetate	Amino Acid	Creatine Metabolism	43802	LC/MS Polar	344	2884	116.047	763	352-97-6	C00581	HMDB03157
478	guanidinosuccinate	Amino Acid	Guanidino and Acetamido Metabolism	32446	LC/MS Neg	100001212	640.2	174.052	97856	6133-30-8	C03139	HMDB00133
3762	guanosine	Nucleotide	Purine Metabolism, Guanine containing	1573	LC/MS Neg	1099	1662	282.084	6802	118-00-3	C00387	HMDB03290
3924	gulonate*	Cofactors and Vitamins	Ascorbate and Aldarate Metabolism	46957	LC/MS Polar	100001586	2750	195.051	9794176	20246-53-1	C00257	HMDB03178
3970	heme	Cofactors and Vitamins	Hemoglobin and Porphyrin Metabolism	41754	LC/MS Pos Late	100001386	1124	616.176	26945	14875-96-8	C00032
1372	heneicosapentaenoate (21:5n3)	Lipid	Long Chain Polyunsaturated Fatty Acid (n3 and n6)	57658	LC/MS Neg	100015797	5514	315.233	11998573	24257-10-1
5226	HEPES	Xenobiotics	Chemical	21248	LC/MS Neg	100000843	1022	237.091	23831	7365-45-9		HMDB00666
1313	heptanoate (7:0)	Lipid	Medium Chain Fatty Acid	1644	LC/MS Neg	925	3670	129.092	8094	111-14-8	C17714
1481	heptenedioate (C7:1-DC)*	Lipid	Fatty Acid, Dicarboxylate	61866	LC/MS Polar	100019981	2816	157.051				HMDB00477
1377	hexadecadienoate (16:2n6)	Lipid	Long Chain Polyunsaturated Fatty Acid (n3 and n6)	57652	LC/MS Neg	100009394	5398	251.202		28290-73-5		HMDB00672
1502	hexadecanedioate (C16)	Lipid	Fatty Acid, Dicarboxylate	35678	LC/MS Neg	100001614	4615	285.207	10459	505-54-4	C19615
1503	hexadecenedioate (C16:1-DC)*	Lipid	Fatty Acid, Dicarboxylate	61862	LC/MS Neg	100019975	4380	283.192				HMDB00705
1617	hexanoylcarnitine (C6)	Lipid	Fatty Acid Metabolism (Acyl Carnitine, Medium Chain)	32328	LC/MS Pos Late	100000781	800	260.186	6426853	6920-35-0
1582	hexanoylglutamine	Lipid	Fatty Acid Metabolism (Acyl Glutamine)	54907	LC/MS Neg	100001733	2780	243.135				HMDB00714
4013	hippurate	Xenobiotics	Benzoate Metabolism	15753	LC/MS Neg	100000014	2106.9	178.051	464	495-69-2	C01586	HMDB00870
82	histamine	Amino Acid	Histidine Metabolism	1574	LC/MS Pos Early	354	3035	112.087	774	51-45-6	C00388	HMDB00177
66	histidine	Amino Acid	Histidine Metabolism	59	LC/MS Pos Early	355	2707	156.077	6274	5934-29-2	C00135
4378	histidine betaine (hercynine)*	Xenobiotics	Food Component/Plant	62278	LC/MS Pos Early	100004059	2094	198.124	3083620	534-30-5		HMDB00670
416	homoarginine	Amino Acid	Urea cycle; Arginine and Proline Metabolism	22137	LC/MS Pos Early	100000961	2882	189.135	9085	156-86-5	C01924	HMDB00679
417	homocitrulline	Amino Acid	Urea cycle; Arginine and Proline Metabolism	22138	LC/MS Polar	100000963	3006.8	188.104	65072	1190-49-4	C02427	HMDB33433
4381	homostachydrine*	Xenobiotics	Food Component/Plant	33009	LC/MS Pos Early	100001550	1750	158.118	441447	1195-94-4	C08283	HMDB11719
197	homovanillate sulfate	Amino Acid	Tyrosine Metabolism	38349	LC/MS Neg	100002250	1047	261.007	29981063	38339-06-9		HMDB01212
72	hydantoin-5-propionate	Amino Acid	Histidine Metabolism	40473	LC/MS Polar	100002514	2080	171.041	782	5624-26-0	C05565	HMDB01928
4911	hydrochlorothiazide	Xenobiotics	Drug - Cardiovascular	39625	LC/MS Neg	100002734	2046	295.957	3639	58-93-5	C07041	HMDB02434
5077	hydroquinone sulfate	Xenobiotics	Drug - Topical Agents	35322	LC/MS Neg	100001604	1395	188.986	161220	123-31-9	C00530
1513	hydroxy-CMPF*	Lipid	Fatty Acid, Dicarboxylate	62277	LC/MS Neg	100019794	1516	255.087
108	hydroxy-N6,N6,N6-trimethyllysine*	Amino Acid	Lysine Metabolism	62959	LC/MS Pos Early	100021123	2759	205.155
	hydroxy-undecanedioate (OH-C11:0-DC)*			63684	LC/MS Neg	100021710	1482	231.124				HMDB32332
41	hydroxyasparagine	Amino Acid	Alanine and Aspartate Metabolism	62060	LC/MS Pos Early	100020205	1149	149.056	97663		C03124	HMDB12235
5016	hydroxybupropion	Xenobiotics	Drug - Psychoactive	32882	LC/MS Pos Early	100001309	3479	256.11	446
2756	hydroxypalmitoyl sphingomyelin (d18:1/16:0(OH))	Lipid	Sphingomyelins	62851	LC/MS Pos Late	100021000	2056	719.57				HMDB00760
3114	hyocholate	Lipid	Secondary Bile Acid Metabolism	34093	LC/MS Neg	100001279	5046	407.28	92805	547-75-1	C17649	HMDB00965
397	hypotaurine	Amino Acid	Methionine, Cysteine, SAM and Taurine Metabolism	590	LC/MS Pos Early	358	724	110.027	107812	300-84-5	C00519	HMDB00157
3703	hypoxanthine	Nucleotide	Purine Metabolism, (Hypo)Xanthine/Inosine containing	3127	LC/MS Neg	171	1291.2	135.031	790	68-94-0	C00262	HMDB04157
3975	I-urobilinogen	Cofactors and Vitamins	Hemoglobin and Porphyrin Metabolism	32426	LC/MS Neg	100001226	4190	591.319	26818	14684-37-8	C05790	HMDB01925
4722	ibuprofen	Xenobiotics	Drug - Analgesics, Anesthetics	17799	LC/MS Neg	1487	4925	205.123	3672	15687-27-1	D00126
4727	ibuprofen acyl glucuronide	Xenobiotics	Drug - Analgesics, Anesthetics	38326	LC/MS Neg	100002406	4899	381.156	163959	115075-59-7		HMDB02320
77	imidazole lactate	Amino Acid	Histidine Metabolism	15716	LC/MS Pos Early	100000263	2040	157.061	440129	14403-45-3	C05568	HMDB02271
75	imidazole propionate	Amino Acid	Histidine Metabolism	40730	LC/MS Pos Early	100003434	2263	141.066	70630	1074-59-5		HMDB11753
5227	iminodiacetate (IDA)	Xenobiotics	Chemical	21025	LC/MS Pos Early	100000900	830	134.045	8897	142-73-4	C19911	HMDB03320
269	indole-3-carboxylate	Amino Acid	Tryptophan Metabolism	38116	LC/MS Neg	100002185	1710	160.04	69867	771-50-6	C19837	HMDB00197
261	indoleacetate	Amino Acid	Tryptophan Metabolism	27513	LC/MS Neg	100001034	2200	174.056	802	6505-45-9	C00954
272	indoleacetoylcarnitine*	Amino Acid	Tryptophan Metabolism	62279	LC/MS Pos Early	100020479	3114	319.165				HMDB13240
266	indoleacetylglutamine	Amino Acid	Tryptophan Metabolism	42087	LC/MS Neg	100001731	2535	302.115	25200879			HMDB02096
270	indolebutyrate	Amino Acid	Tryptophan Metabolism	34402	LC/MS Neg	100001404	3308	202.087	8617	133-32-4	C11284	HMDB00671
260	indolelactate	Amino Acid	Tryptophan Metabolism	18349	LC/MS Neg	100000463	2286	204.067	92904	832-97-3	C02043	HMDB02302
264	indolepropionate	Amino Acid	Tryptophan Metabolism	32405	LC/MS Neg	100001083	2795	188.072	3744	830-96-6
4384	indolin-2-one	Xenobiotics	Food Component/Plant	43374	LC/MS Pos Early	100004318	2575	134.06	321710	59-48-3	C12312	HMDB00195
3702	inosine	Nucleotide	Purine Metabolism, (Hypo)Xanthine/Inosine containing	1123	LC/MS Pos Early	361	1269	269.088	6021	58-63-9	C00294	HMDB00736
357	isobutyrylcarnitine (C4)	Amino Acid	Leucine, Isoleucine and Valine Metabolism	33441	LC/MS Pos Early	100001055	2810	232.154	168379	25518-49-4		HMDB00730
358	isobutyrylglycine (C4)	Amino Acid	Leucine, Isoleucine and Valine Metabolism	35437	LC/MS Neg	100001590	1420	144.067	10855600	15926-18-8		HMDB00193
1271	isocitrate	Energy	TCA Cycle	12110	LC/MS Pos Early	1206	773	210.061	1198	20226-99-7	C00311
4557	isoeugenol sulfate	Xenobiotics	Food Component/Plant	48997	LC/MS Neg	100006089	3893	243.033				HMDB00172
323	isoleucine	Amino Acid	Leucine, Isoleucine and Valine Metabolism	1125	LC/MS Pos Early	376	2800	132.102	6306	73-32-5	C00407	HMDB28907
754	isoleucylglycine	Peptide	Dipeptide	40008	LC/MS Neg	100003169	1992	187.109	342532	868-28-0		HMDB00686
3100	isoursodeoxycholate	Lipid	Secondary Bile Acid Metabolism	57577	LC/MS Neg	100002488	4809	391.285	127601	78919-26-3	C17662	HMDB00718
298	isovalerate (C5)	Amino Acid	Leucine, Isoleucine and Valine Metabolism	44656	LC/MS Neg	100000708	1564	101.061	10430	503-74-2	C08262	HMDB00688
300	isovalerylcarnitine (C5)	Amino Acid	Leucine, Isoleucine and Valine Metabolism	34407	LC/MS Pos Early	100001393	3085	246.17	6426851	31023-24-2		HMDB00678
299	isovalerylglycine	Amino Acid	Leucine, Isoleucine and Valine Metabolism	35107	LC/MS Neg	100001452	1950	158.082	546304	16284-60-9		HMDB00715
238	kynurenate	Amino Acid	Tryptophan Metabolism	1417	LC/MS Neg	98	2224	188.035	3845	492-27-3	C01717	HMDB00684
234	kynurenine	Amino Acid	Tryptophan Metabolism	15140	LC/MS Pos Early	100000265	2739	209.092	161166	2922-83-0	C00328	HMDB04159
3977	L-urobilin	Cofactors and Vitamins	Hemoglobin and Porphyrin Metabolism	40173	LC/MS Pos Late	100002568	901	595.349	5280818	34217-90-8	C05793	HMDB00190
1079	lactate	Carbohydrate	Glycolysis, Gluconeogenesis, and Pyruvate Metabolism	527	LC/MS Polar	482	1468.8	89.0244	612	79-33-4	C00186
4644	lactobacillic acid	Xenobiotics	Bacterial/Fungal	63048	LC/MS Neg	100021065	5822	295.264	10417	503-06-0		HMDB00186
1140	lactose	Carbohydrate	Disaccharides and Oligosaccharides	567	LC/MS Polar	393	3500	387.114	84571	5965-66-2	C00243
2742	lactosyl-N-behenoyl-sphingosine (d18:1/22:0)*	Lipid	Lactosylceramides (LCER)	57422	LC/MS Pos Late	100015623	3842	946.719
2743	lactosyl-N-nervonoyl-sphingosine (d18:1/24:1)*	Lipid	Lactosylceramides (LCER)	57370	LC/MS Pos Late	100015620	3778	972.735
2739	lactosyl-N-palmitoyl-sphingosine (d18:1/16:0)	Lipid	Lactosylceramides (LCER)	53010	LC/MS Pos Late	100009030	2527	862.625		4201-62-1
393	lanthionine	Amino Acid	Methionine, Cysteine, SAM and Taurine Metabolism	42002	LC/MS Pos Early	100003892	1730	209.059	98504	3183-08-02		HMDB00638
1321	laurate (12:0)	Lipid	Medium Chain Fatty Acid	1645	LC/MS Neg	181	5300	199.17	3893	143-07-7	C02679	HMDB02250
1624	laurylcarnitine (C12)	Lipid	Fatty Acid Metabolism (Acyl Carnitine, Medium Chain)	34534	LC/MS Pos Late	100001392	1235	344.279	10427569	25518-54-1		HMDB00687
283	leucine	Amino Acid	Leucine, Isoleucine and Valine Metabolism	60	LC/MS Pos Early	397	2864	132.102	6106	61-90-5	C00123	HMDB28922
768	leucylalanine	Peptide	Dipeptide	40010	LC/MS Neg	100003179	2264	201.125	259321	7298-84-2		HMDB28929
773	leucylglycine	Peptide	Dipeptide	40045	LC/MS Neg	100003185	2050	187.109	79070	686-50-0
2760	lignoceroyl sphingomyelin (d18:1/24:0)	Lipid	Sphingomyelins	57330	LC/MS Pos Late	100006298	3437	815.7		60037-60-7
1632	lignoceroylcarnitine (C24)*	Lipid	Fatty Acid Metabolism (Acyl Carnitine, Long Chain Saturated)	57515	LC/MS Pos Late	100015834	1603	512.467
1545	linoleamide (18:2n6)	Lipid	Fatty Acid, Amide	32455	LC/MS Pos Late	1492	1580	280.264	6435901	3999-01-07		HMDB00673
1378	linoleate (18:2n6)	Lipid	Long Chain Polyunsaturated Fatty Acid (n3 and n6)	1105	LC/MS Neg	180	5535	279.233	5280450	60-33-3	C01595	HMDB03073
1380	linolenate (18:3n3 or 3n6)	Lipid	Long Chain Polyunsaturated Fatty Acid (n3 and n6)	34035	LC/MS Neg	100001337	5450	277.217	5280934		C06426
1652	linolenoylcarnitine (C18:3)*	Lipid	Fatty Acid Metabolism (Acyl Carnitine, Polyunsaturated)	57511	LC/MS Pos Late	100015831	1310	422.327				HMDB12252
1896	linoleoyl ethanolamide	Lipid	Endocannabinoid	52608	LC/MS Neg	100006726	6150	322.275	5283446	68171-52-8		HMDB07257
2605	linoleoyl-arachidonoyl-glycerol (18:2/20:4) [1]*	Lipid	Diacylglycerol	54955	LC/MS Pos Late	100010922	2590	658.54				HMDB07257
2606	linoleoyl-arachidonoyl-glycerol (18:2/20:4) [2]*	Lipid	Diacylglycerol	54956	LC/MS Pos Late	100010923	2650	658.54				HMDB07249
2597	linoleoyl-linolenoyl-glycerol (18:2/18:3) [1]*	Lipid	Diacylglycerol	54963	LC/MS Pos Late	100010926	2426	632.525				HMDB07250
2598	linoleoyl-linolenoyl-glycerol (18:2/18:3) [2]*	Lipid	Diacylglycerol	54964	LC/MS Pos Late	100010927	2478	632.525				HMDB07248
2595	linoleoyl-linoleoyl-glycerol (18:2/18:2) [1]*	Lipid	Diacylglycerol	54968	LC/MS Pos Late	100010941	2720	634.54				HMDB07248
2596	linoleoyl-linoleoyl-glycerol (18:2/18:2) [2]*	Lipid	Diacylglycerol	54969	LC/MS Pos Late	100010942	2790	634.54				HMDB06469
1651	linoleoylcarnitine (C18:2)*	Lipid	Fatty Acid Metabolism (Acyl Carnitine, Polyunsaturated)	46223	LC/MS Pos Late	100003151	1430	424.342	6450015	36816-10-1
1697	linoleoylcholine*	Lipid	Fatty Acid Metabolism (Acyl Choline)	57463	LC/MS Pos Late	100015760	1388	366.337
3089	lithocholate sulfate (1)	Lipid	Secondary Bile Acid Metabolism	62526	LC/MS Neg	100020823	4811	227.12				HMDB00182
96	lysine	Amino Acid	Lysine Metabolism	1301	LC/MS Pos Early	407	2850	147.113	5962	56-87-1	C00047	HMDB00156
1279	malate	Energy	TCA Cycle	1303	LC/MS Neg	409	615.6	133.014	525	6915-15-7	C00149	HMDB00176
1479	maleate	Lipid	Fatty Acid, Dicarboxylate	20676	LC/MS Polar	100000707	2640	115.004	444266	110-16-7	C01384	HMDB02095
1296	malonylcarnitine	Lipid	Fatty Acid Synthesis	37059	LC/MS Pos Early	100001526	2086	248.113	22833583	853728-01-5
4139	maltol sulfate	Xenobiotics	Food Component/Plant	48696	LC/MS Neg	100006106	1503	204.981				HMDB00163
1135	maltose	Carbohydrate	Glycogen Metabolism	15586	LC/MS Polar	913	3329.4	387.114	10991489	6363-53-7	C00208	HMDB01262
1132	maltotriose	Carbohydrate	Glycogen Metabolism	44688	LC/MS Polar	100000276	4286.4	549.167	439586	1109-28-0	C01835	HMDB00247
1183	mannitol/sorbitol	Carbohydrate	Fructose, Mannose and Galactose Metabolism	46142	LC/MS Polar	100001740	2320	181.072	5780		C00794
4403	mannonate*	Xenobiotics	Food Component/Plant	62864	LC/MS Polar	100003695	2736	195.051	3246006	642-99-9		HMDB00169
1184	mannose	Carbohydrate	Fructose, Mannose and Galactose Metabolism	48153	LC/MS Polar	803	2200	225.062	18950	3458-28-4	C00159	HMDB02259
1328	margarate (17:0)	Lipid	Long Chain Saturated Fatty Acid	1121	LC/MS Neg	891	5731	269.249	10465	506-12-7		HMDB06210
1628	margaroylcarnitine (C17)*	Lipid	Fatty Acid Metabolism (Acyl Carnitine, Long Chain Saturated)	57512	LC/MS Pos Late	100004054	1424	414.358		106182-29-0		HMDB10378
1390	mead acid (20:3n9)	Lipid	Long Chain Polyunsaturated Fatty Acid (n3 and n6)	35174	LC/MS Neg	100001472	5650	305.249	5312531	20590-32-3
5383	metabolonic lactone sulfate	Partially Characterized Molecules	Partially Characterized Molecules	63153	LC/MS Neg	100021331	4802	427.216				HMDB01921
4945	metformin	Xenobiotics	Drug - Metabolic	38306	LC/MS Pos Early	100002405	2817	130.109	4091	1115-70-4	C07151	HMDB00696
364	methionine	Amino Acid	Methionine, Cysteine, SAM and Taurine Metabolism	1302	LC/MS Pos Early	415	2526	150.058	6137	63-68-3	C00073
368	methionine sulfone	Amino Acid	Methionine, Cysteine, SAM and Taurine Metabolism	44878	LC/MS Pos Early	100004635	1250	182.048	69961	820-10-0		HMDB02005
369	methionine sulfoxide	Amino Acid	Methionine, Cysteine, SAM and Taurine Metabolism	18374	LC/MS Pos Early	100000039	1272	166.053	158980	3226-65-1	C02989
4518	methyl glucopyranoside (alpha + beta)	Xenobiotics	Food Component/Plant	46144	LC/MS Neg	100005864	1070	193.072				HMDB29738
4407	methyl indole-3-acetate	Xenobiotics	Food Component/Plant	1584	LC/MS Pos Early	1104	3380	190.086	74706	1912-33-0
4083	methyl-4-hydroxybenzoate sulfate	Xenobiotics	Benzoate Metabolism	48429	LC/MS Neg	100006116	2873	230.997				HMDB00202
1581	methylmalonate (MMA)	Lipid	Fatty Acid Metabolism (also BCAA Metabolism)	1496	LC/MS Polar	418	3078.4	117.019	487	516-05-2	C02170
5232	methylnaphthyl sulfate (1)*	Xenobiotics	Chemical	61872	LC/MS Neg	100020005	4117	237.023
5233	methylnaphthyl sulfate (2)*	Xenobiotics	Chemical	61873	LC/MS Neg	100020006	4163	237.023				HMDB61711
3855	methylphosphate	Nucleotide	Purine and Pyrimidine Metabolism	37070	LC/MS Pos Early	100001805	544	113	13130	7023-27-0		HMDB01844
342	methylsuccinate	Amino Acid	Leucine, Isoleucine and Valine Metabolism	15745	LC/MS Polar	2051	2800	131.035	10349	498-21-5
4891	metoprolol acid metabolite*	Xenobiotics	Drug - Cardiovascular	34109	LC/MS Pos Early	100001385	2950	268.154	62936	56392-14-4		HMDB00806
1325	myristate (14:0)	Lipid	Long Chain Saturated Fatty Acid	1365	LC/MS Neg	519	5440	227.202	11005	544-63-8	C06424	HMDB02000
1338	myristoleate (14:1n5)	Lipid	Long Chain Monounsaturated Fatty Acid	32418	LC/MS Neg	100001198	5346.9	225.186	5281119	544-64-9	C08322
1644	myristoleoylcarnitine (C14:1)*	Lipid	Fatty Acid Metabolism (Acyl Carnitine, Monounsaturated)	48182	LC/MS Pos Late	100006051	1316	370.295	90659872	889848-55-9		HMDB12085
2750	myristoyl dihydrosphingomyelin (d18:0/14:0)*	Lipid	Dihydrosphingomyelins	57365	LC/MS Pos Late	100009038	2060	677.559
2563	myristoyl-linoleoyl-glycerol (14:0/18:2) [1]*	Lipid	Diacylglycerol	57407	LC/MS Pos Late	100015683	2679	582.509
2564	myristoyl-linoleoyl-glycerol (14:0/18:2) [2]*	Lipid	Diacylglycerol	57408	LC/MS Pos Late	100015684	2720	582.509				HMDB05066
1625	myristoylcarnitine (C14)	Lipid	Fatty Acid Metabolism (Acyl Carnitine, Long Chain Saturated)	33952	LC/MS Pos Late	100001270	1350	372.311	6426854	18822-89-4
127	N,N,N-trimethyl-5-aminovalerate	Amino Acid	Lysine Metabolism	57687	LC/MS Pos Early	100015962	2186	160.133
439	N,N,N-trimethyl-alanylproline betaine (TMAP)	Amino Acid	Urea cycle; Arginine and Proline Metabolism	62947	LC/MS Pos Early	100020217	2470	229.155
126	N,N-dimethyl-5-aminovalerate	Amino Acid	Lysine Metabolism	62819	LC/MS Pos Early	100020842	2290	146.118
32	N,N-dimethylalanine	Amino Acid	Alanine and Aspartate Metabolism	63151	LC/MS Pos Early	100020371	1370	118.086	5488191	2812-31-9		HMDB00439
4410	N-(2-furoyl)glycine	Xenobiotics	Food Component/Plant	31536	LC/MS Neg	100001086	1525	168.03	21863	5657-19-2;5657-19-2
71	N-acetyl-1-methylhistidine*	Amino Acid	Histidine Metabolism	43255	LC/MS Pos Early	100004299	2100	212.103	193270			HMDB59745
1563	N-acetyl-2-aminooctanoate*	Lipid	Fatty Acid, Amino	62059	LC/MS Neg	100020204	3943	200.129	95555
70	N-acetyl-3-methylhistidine*	Amino Acid	Histidine Metabolism	43256	LC/MS Neg	100002204	1360	210.088	193270	37841-04-6		HMDB01067
53	N-acetyl-aspartyl-glutamate (NAAG)	Amino Acid	Glutamate Metabolism	35665	LC/MS Pos Early	100001612	1035	305.098	5255	3106-85-2	C12270
3817	N-acetyl-beta-alanine	Nucleotide	Pyrimidine Metabolism, Uracil containing	37432	LC/MS Neg	100002102	773	130.051	76406	3025-95-4	C01073
460	N-acetyl-isoputreanine	Amino Acid	Polyamine Metabolism	62309	LC/MS Pos Early	100020487	2305	203.139				HMDB00766
30	N-acetylalanine	Amino Acid	Alanine and Aspartate Metabolism	1585	LC/MS Polar	1110	1564.8	130.051	88064	97-69-8	C02847
4274	N-acetylalliin	Xenobiotics	Food Component/Plant	45404	LC/MS Pos Early	100005367	1348	220.064				HMDB04620
422	N-acetylarginine	Amino Acid	Urea cycle; Arginine and Proline Metabolism	33953	LC/MS Pos Early	100001266	2245	217.13	67427	155-84-0	C02562	HMDB06028
40	N-acetylasparagine	Amino Acid	Alanine and Aspartate Metabolism	33942	LC/MS Pos Early	100001257	785	175.071	99715	4033-40-3		HMDB00812
36	N-acetylaspartate (NAA)	Amino Acid	Alanine and Aspartate Metabolism	22185	LC/MS Neg	100000787	620.5	174.041	65065	997-55-7;997-55-7	C01042	HMDB12881
80	N-acetylcarnosine	Amino Acid	Histidine Metabolism	43488	LC/MS Pos Early	100004046	2141	269.124	9903482	56353-15-2		HMDB00856
426	N-acetylcitrulline	Amino Acid	Urea cycle; Arginine and Proline Metabolism	48434	LC/MS Pos Early	100001577	1010	218.113	656979	33965-42-3	C15532	HMDB00215
1261	N-acetylglucosamine/N-acetylgalactosamine	Carbohydrate	Aminosugar Metabolism	46539	LC/MS Pos Early	100006435	715	222.097	24139			HMDB00489
1258	N-acetylglucosaminylasparagine	Carbohydrate	Aminosugar Metabolism	48149	LC/MS Pos Early	1215	1212	336.14	123826	2776-93-4	C04540	HMDB01138
45	N-acetylglutamate	Amino Acid	Glutamate Metabolism	15720	LC/MS Pos Early	100000282	1050	190.071	70914	5817-08-03	C00624	HMDB06029
46	N-acetylglutamine	Amino Acid	Glutamate Metabolism	33943	LC/MS Polar	100001253	2140	187.072	182230	2490-97-3	C02716	HMDB00532
2	N-acetylglycine	Amino Acid	Glycine, Serine and Threonine Metabolism	27710	LC/MS Pos Early	100001006	826	118.05	10972	543-24-8		HMDB32055
69	N-acetylhistidine	Amino Acid	Histidine Metabolism	33946	LC/MS Polar	100001293	2088	196.073	75619	39145-52-3	C02997	HMDB61684
325	N-acetylisoleucine	Amino Acid	Leucine, Isoleucine and Valine Metabolism	33967	LC/MS Neg	100001276	2325	172.098	2802421	3077-46-1
236	N-acetylkynurenine (2)	Amino Acid	Tryptophan Metabolism	48757	LC/MS Neg	100006378	2378	249.088				HMDB11756
284	N-acetylleucine	Amino Acid	Leucine, Isoleucine and Valine Metabolism	1587	LC/MS Neg	1082	2400	172.098	70912	1188-21-2	C02710	HMDB11745
365	N-acetylmethionine	Amino Acid	Methionine, Cysteine, SAM and Taurine Metabolism	1589	LC/MS Neg	1083	1787	190.054	448580	65-82-7	C02712	HMDB00230
1247	N-acetylneuraminate	Carbohydrate	Aminosugar Metabolism	32377	LC/MS Pos Early	1162	660	310.113	439197	131-48-6	C00270	HMDB00512
129	N-acetylphenylalanine	Amino Acid	Phenylalanine Metabolism	33950	LC/MS Neg	100001256	2597	206.082	74839	2018-61-3	C03519
427	N-acetylproline	Amino Acid	Urea cycle; Arginine and Proline Metabolism	34387	LC/MS Pos Early	100001334	1695	158.081	322640	1074-79-9		HMDB02064
457	N-acetylputrescine	Amino Acid	Polyamine Metabolism	37496	LC/MS Pos Early	192	2230	131.118	122356	18233-70-0	C02714	HMDB02931
10	N-acetylserine	Amino Acid	Glycine, Serine and Threonine Metabolism	37076	LC/MS Pos Early	100001851	800	148.06	65249	97-14-3
400	N-acetyltaurine	Amino Acid	Methionine, Cysteine, SAM and Taurine Metabolism	48187	LC/MS Polar	100005466	1249	166.018	159864			HMDB62557
17	N-acetylthreonine	Amino Acid	Glycine, Serine and Threonine Metabolism	33939	LC/MS Pos Early	100001274	1040	162.076	152204	17093-74-2		HMDB13713
224	N-acetyltryptophan	Amino Acid	Tryptophan Metabolism	33959	LC/MS Neg	100001254	2630	245.093	700653	1218-34-4	C03137	HMDB00866
149	N-acetyltyrosine	Amino Acid	Tyrosine Metabolism	32390	LC/MS Neg	100001104	1680	222.077	68310	537-55-3		HMDB11757
349	N-acetylvaline	Amino Acid	Leucine, Isoleucine and Valine Metabolism	1591	LC/MS Neg	1084	1704	158.082	66789	96-81-1
2686	N-behenoyl-sphingadienine (d18:2/22:0)*	Lipid	Ceramides	57372	LC/MS Pos Late	100015624	3911	620.598
34	N-carbamoylalanine	Amino Acid	Alanine and Aspartate Metabolism	52340	LC/MS Pos Early	100006369	950	133.061	426409	77340-50-2
351	N-carbamoylvaline	Amino Acid	Leucine, Isoleucine and Valine Metabolism	62852	LC/MS Neg	100020351	1270	159.077	5151292	26081-00-5
428	N-delta-acetylornithine	Amino Acid	Urea cycle; Arginine and Proline Metabolism	43249	LC/MS Neg	100004523	858	173.093	9920500			HMDB04089
240	N-formylanthranilic acid	Amino Acid	Tryptophan Metabolism	43549	LC/MS Polar	100004561	900	164.035	101399	3342-77-6	C05653	HMDB01015
366	N-formylmethionine	Amino Acid	Methionine, Cysteine, SAM and Taurine Metabolism	2829	LC/MS Neg	194	1543.8	176.039	439750	4289-98-9	C03145
203	N-formylphenylalanine	Amino Acid	Tyrosine Metabolism	48433	LC/MS Neg	100006056	2360	192.067	759256	13200-85-6
1544	N-linoleoylserine*	Lipid	Fatty Acid, Amide	61823	LC/MS Neg	100019958	5492	366.265
1891	N-linoleoyltaurine*	Lipid	Endocannabinoid	61826	LC/MS Neg	100005814	5505	386.237
432	N-methylhydroxyproline	Amino Acid	Urea cycle; Arginine and Proline Metabolism	62068	LC/MS Pos Early	100020215	1145	146.081
4674	N-methylpipecolate	Xenobiotics	Bacterial/Fungal	47101	LC/MS Pos Early	100005383	1932	144.102	11286529	41447-17-0
438	N-methylproline	Amino Acid	Urea cycle; Arginine and Proline Metabolism	37431	LC/MS Pos Early	100001956	1335	130.086	557	475-11-6
399	N-methyltaurine	Amino Acid	Methionine, Cysteine, SAM and Taurine Metabolism	42989	LC/MS Polar	100004056	1650	138.023	7882	107-68-6		HMDB29416
441	N-monomethylarginine	Amino Acid	Urea cycle; Arginine and Proline Metabolism	43586	LC/MS Pos Early	100004488	2845	189.135	132862	53308-83-1	C03884
1909	N-oleoylserine	Lipid	Endocannabinoid	57664	LC/MS Neg	100015641	5600	368.281
1887	N-oleoyltaurine	Lipid	Endocannabinoid	39732	LC/MS Neg	100003119	5610	388.253	6437033	52514-04-2
2696	N-palmitoyl-heptadecasphingosine (d17:1/16:0)*	Lipid	Ceramides	57430	LC/MS Pos Late	100015731	2645	524.504
2684	N-palmitoyl-sphingadienine (d18:2/16:0)*	Lipid	Ceramides	57416	LC/MS Pos Late	100015609	2490	536.504				HMDB11760
2666	N-palmitoyl-sphinganine (d18:0/16:0)	Lipid	Dihydroceramides	52604	LC/MS Pos Late	100009028	3090	540.535	5283572	5966-29-0		HMDB04949
2674	N-palmitoyl-sphingosine (d18:1/16:0)	Lipid	Ceramides	44877	LC/MS Pos Late	1518	2893	538.519	5283564	24696-26-2		HMDB13034
1601	N-palmitoylglycine	Lipid	Fatty Acid Metabolism (Acyl Glycine)	42092	LC/MS Neg	100003686	5580	312.254	151008	2441-41-0
1911	N-palmitoylserine	Lipid	Endocannabinoid	57659	LC/MS Neg	100015640	5557	342.265	6453686	58725-46-5;474943-14-1
2685	N-stearoyl-sphingadienine (d18:2/18:0)*	Lipid	Ceramides	57417	LC/MS Pos Late	100015632	2846	564.535
2667	N-stearoyl-sphinganine (d18:0/18:0)*	Lipid	Dihydroceramides	1759	LC/MS Pos Late	922	3526	568.566	5283573	2304-80-5		HMDB04950
2678	N-stearoyl-sphingosine (d18:1/18:0)*	Lipid	Ceramides	54979	LC/MS Pos Late	1547	3392	566.551	5283565	104404-17-3
1910	N-stearoylserine*	Lipid	Endocannabinoid	61822	LC/MS Neg	100019957	5777	370.296
1888	N-stearoyltaurine	Lipid	Endocannabinoid	39730	LC/MS Neg	100003240	5782	390.268	168274	63155-80-6		HMDB04193
3895	N1-Methyl-2-pyridone-5-carboxamide	Cofactors and Vitamins	Nicotinate and Nicotinamide Metabolism	40469	LC/MS Neg	100001468	1668	151.051	69698	701-44-0	C05842	HMDB04194
3896	N1-Methyl-4-pyridone-3-carboxamide	Cofactors and Vitamins	Nicotinate and Nicotinamide Metabolism	57584	LC/MS Pos Early	100001469	1260	153.066	440810	769-49-3	C05843	HMDB03331
3733	1-methyladenosine	Nucleotide	Purine Metabolism, Adenine containing	15650	LC/MS Pos Early	1242	2120	282.12	27476	15763-06-1	C02494	HMDB02721
3709	N1-methylinosine	Nucleotide	Purine Metabolism, (Hypo)Xanthine/Inosine containing	48351	LC/MS Pos Early	100001409	1430	283.104	65095	20245-33-4		HMDB04824
3771	N2,N2-dimethylguanosine	Nucleotide	Purine Metabolism, Guanine containing	35137	LC/MS Pos Early	100001412	2210	312.13	92919	2140-67-2
430	N2,N5-diacetylornithine	Amino Acid	Urea cycle; Arginine and Proline Metabolism	43591	LC/MS Neg	100004575	1367	215.104	10398396	39825-23-5
101	N2-acetyl,N6,N6-dimethyllysine	Amino Acid	Lysine Metabolism	63254	LC/MS Pos Early	100020545	2172	217.155
100	N2-acetyl,N6-methyllysine	Amino Acid	Lysine Metabolism	62954	LC/MS Pos Early	100020546	2168	203.139				HMDB00446
97	N2-acetyllysine	Amino Acid	Lysine Metabolism	36751	LC/MS Polar	100001721	3372.6	187.109	92907	1946-82-3	C12989	HMDB05862
3770	N2-methylguanosine	Nucleotide	Purine Metabolism, Guanine containing	35133	LC/MS Neg	100001467	1988	296.1	3035422	2140-77-4		HMDB05923
3831	N4-acetylcytidine	Nucleotide	Pyrimidine Metabolism, Cytidine containing	35130	LC/MS Neg	100001413	2040	284.089	107461	3768-18-1		HMDB01325
107	N6,N6,N6-trimethyllysine	Amino Acid	Lysine Metabolism	1498	LC/MS Pos Early	189	2825	189.16	440120	23284-33-5	C03793	HMDB13287
106	N6,N6-dimethyllysine	Amino Acid	Lysine Metabolism	62862	LC/MS Pos Early	100020417	2831	175.144	193344	2259-86-1	C05545	HMDB00206
98	N6-acetyllysine	Amino Acid	Lysine Metabolism	36752	LC/MS Neg	100001734	1059	187.109	92832	692-04-6	C02727	HMDB41623
3744	N6-carbamoylthreonyladenosine	Nucleotide	Purine Metabolism, Adenine containing	35157	LC/MS Neg	100001415	2164	411.127	161466	24719-82-2
1263	N6-carboxymethyllysine	Carbohydrate	Advanced Glycation End-product	36713	LC/MS Pos Early	100001768	2500	205.118	123800	5746-04-03		HMDB04044
3734	N6-methyladenosine	Nucleotide	Purine Metabolism, Adenine containing	37114	LC/MS Pos Early	213	2264	282.12	1869	1867-73-8		HMDB02038
105	N6-methyllysine	Amino Acid	Lysine Metabolism	62860	LC/MS Pos Early	100003415	2831	161.129	164795	1188-07-4	C02728	HMDB00912
3754	N6-succinyladenosine	Nucleotide	Purine Metabolism, Adenine containing	48130	LC/MS Neg	100001664	940	382.1	165243	4542-23-8		HMDB01923
4719	naproxen	Xenobiotics	Drug - Analgesics, Anesthetics	12122	LC/MS Neg	1384	4155	229.087	156391	22204-53-1	C01517
1649	nervonoylcarnitine (C24:1)*	Lipid	Fatty Acid Metabolism (Acyl Carnitine, Monounsaturated)	57531	LC/MS Pos Late	100015846	1602	510.452				HMDB01406
3876	nicotinamide	Cofactors and Vitamins	Nicotinate and Nicotinamide Metabolism	594	LC/MS Pos Early	432	1942	123.055	936	98-92-0	C00153	HMDB02007
1376	nisinate (24:6n3)	Lipid	Long Chain Polyunsaturated Fatty Acid (n3 and n6)	57810	LC/MS Neg	100015785	5657	355.264	11792612	68378-49-4		HMDB00772
1330	nonadecanoate (19:0)	Lipid	Long Chain Saturated Fatty Acid	1356	LC/MS Neg	892	6068	297.28	12591	646-30-0	C16535	HMDB13288
1621	nonanoylcarnitine (C9)	Lipid	Fatty Acid Metabolism (Acyl Carnitine, Medium Chain)	61775	LC/MS Pos Late	100006620	1003	302.233				HMDB01297
4133	norcotinine	Xenobiotics	Tobacco Metabolite	57782	LC/MS Pos Early	100002715	2156	163.087	413	17114-40-8
4097	o-cresol sulfate	Xenobiotics	Benzoate Metabolism	36845	LC/MS Neg	100001806	2796	187.007	11615528
4953	o-hydroxyatorvastatin	Xenobiotics	Drug - Metabolic	47883	LC/MS Neg	100005933	5015	573.241	9808225	214217-86-4
5152	O-sulfo-L-tyrosine	Xenobiotics	Chemical	45413	LC/MS Neg	100005384	990	260.023	514186
1507	octadecadienedioate (C18:2-DC)*	Lipid	Fatty Acid, Dicarboxylate	61860	LC/MS Neg	100019982	4676	309.207				HMDB00782
1505	octadecanedioate (C18)	Lipid	Fatty Acid, Dicarboxylate	36754	LC/MS Neg	100001615	5043	313.238	70095	871-70-5
1672	octadecanedioylcarnitine (C18-DC)*	Lipid	Fatty Acid Metabolism (Acyl Carnitine, Dicarboxylate)	61867	LC/MS Pos Late	100005998	1227	458.348		123233-50-1
1506	octadecenedioate (C18:1-DC)*	Lipid	Fatty Acid, Dicarboxylate	61861	LC/MS Neg	100019978	4875	311.223
1673	octadecenedioylcarnitine (C18:1-DC)*	Lipid	Fatty Acid Metabolism (Acyl Carnitine, Dicarboxylate)	61865	LC/MS Pos Late	100005996	1180	456.332		251981-06-3		HMDB00791
1620	octanoylcarnitine (C8)	Lipid	Fatty Acid Metabolism (Acyl Carnitine, Medium Chain)	33936	LC/MS Pos Late	100001247	950	288.217	123701	3671-77-0	C02838
1345	oleate/vaccenate (18:1)	Lipid	Long Chain Monounsaturated Fatty Acid	52285	LC/MS Neg	100008930	5655	281.249				HMDB02088
1874	oleoyl ethanolamide	Lipid	Endocannabinoid	38102	LC/MS Pos Late	1137	1661	326.305	5283454	11-58-0;111-58-0		HMDB07228
2603	oleoyl-arachidonoyl-glycerol (18:1/20:4) [1]*	Lipid	Diacylglycerol	54960	LC/MS Pos Late	100010936	2907	660.556				HMDB07228
2604	oleoyl-arachidonoyl-glycerol (18:1/20:4) [2]*	Lipid	Diacylglycerol	54961	LC/MS Pos Late	100010937	2990	660.556				HMDB07220
2593	oleoyl-linolenoyl-glycerol (18:1/18:3) [2]*	Lipid	Diacylglycerol	54970	LC/MS Pos Late	100010944	2819	634.54				HMDB07219
2590	oleoyl-linoleoyl-glycerol (18:1/18:2) [1]	Lipid	Diacylglycerol	46798	LC/MS Pos Late	100002989	3115	636.556		106292-55-1		HMDB07219
2591	oleoyl-linoleoyl-glycerol (18:1/18:2) [2]	Lipid	Diacylglycerol	46799	LC/MS Pos Late	100002990	3223	636.556		104346-53-4		HMDB07218
2587	oleoyl-oleoyl-glycerol (18:1/18:1) [1]*	Lipid	Diacylglycerol	54945	LC/MS Pos Late	100010918	3571	638.572				HMDB07218
2588	oleoyl-oleoyl-glycerol (18:1/18:1) [2]*	Lipid	Diacylglycerol	54946	LC/MS Pos Late	100010919	3695	638.572				HMDB05065
1646	oleoylcarnitine (C18)	Lipid	Fatty Acid Metabolism (Acyl Carnitine, Monounsaturated)	35160	LC/MS Pos Late	100001501	1423	426.358	6441392	38677-66-6
1693	oleoylcholine	Lipid	Fatty Acid Metabolism (Acyl Choline)	53260	LC/MS Pos Late	100009331	1449	368.352				HMDB01913
4937	omeprazole	Xenobiotics	Drug - Gastrointestinal	38600	LC/MS Neg	100002725	4673	344.107	4594	73590-58-6	C07324	HMDB03374
410	ornithine	Amino Acid	Urea cycle; Arginine and Proline Metabolism	1493	LC/MS Pos Early	444	2800	133.097	6262	3184-13-2	C00077	HMDB00226
3784	orotate	Nucleotide	Pyrimidine Metabolism, Orotate containing	1505	LC/MS Polar	445	1638.1	155.01	967	50887-69-9	C00295	HMDB00788
3786	orotidine	Nucleotide	Pyrimidine Metabolism, Orotate containing	35172	LC/MS Polar	100001416	2250	287.052	92751	314-50-1		HMDB02329
3923	oxalate (ethanedioate)	Cofactors and Vitamins	Ascorbate and Aldarate Metabolism	20694	LC/MS Neg	100000841	603	88.988	971	144-62-7	C00209	HMDB00786
4968	oxypurinol	Xenobiotics	Drug - Metabolic	41726	LC/MS Polar	100002489	1656	151.026	4644	2465-59-0	D02365	HMDB11686
201	p-cresol glucuronide*	Amino Acid	Tyrosine Metabolism	48841	LC/MS Neg	100006191	2420	283.082	154035	17680-99-8		HMDB11635
4090	p-cresol sulfate	Xenobiotics	Benzoate Metabolism	36103	LC/MS Neg	100001315	2890	187.007	4615423	3233-57-7		HMDB00220
1327	palmitate (16:0)	Lipid	Long Chain Saturated Fatty Acid	1336	LC/MS Neg	424	5618	255.233	985	57-10-3	C00249	HMDB03229
1341	palmitoleate (16:1n7)	Lipid	Long Chain Monounsaturated Fatty Acid	33447	LC/MS Neg	452	5475	253.217	445638	373-49-9	C08362
2580	palmitoleoyl-arachidonoyl-glycerol (16:1/20:4) [2]*	Lipid	Diacylglycerol	57406	LC/MS Pos Late	100015681	2528	632.525				HMDB07132
2576	palmitoleoyl-linoleoyl-glycerol (16:1/18:2) [1]*	Lipid	Diacylglycerol	54967	LC/MS Pos Late	100010930	2664	608.525				HMDB07131
2574	palmitoleoyl-oleoyl-glycerol (16:1/18:1) [1]*	Lipid	Diacylglycerol	52632	LC/MS Pos Late	100009053	3035	610.54	9543694
2575	palmitoleoyl-oleoyl-glycerol (16:1/18:1) [2]*	Lipid	Diacylglycerol	52631	LC/MS Pos Late	100009054	3154	610.54
1645	palmitoleoylcarnitine (C16:1)*	Lipid	Fatty Acid Metabolism (Acyl Carnitine, Monounsaturated)	53223	LC/MS Pos Late	100009406	1357	398.327	71464547
1694	palmitoloelycholine	Lipid	Fatty Acid Metabolism (Acyl Choline)	53257	LC/MS Pos Late	100009334	1385	340.321
2751	palmitoyl dihydrosphingomyelin (d18:0/16:0)*	Lipid	Dihydrosphingomyelins	52434	LC/MS Pos Late	100008954	2290	705.591	9939965			HMDB02100
1877	palmitoyl ethanolamide	Lipid	Endocannabinoid	38165	LC/MS Pos Late	1489	1643	300.29	4671	544-31-0	C16512
2755	palmitoyl sphingomyelin (d18:1/16:0)	Lipid	Sphingomyelins	37506	LC/MS Pos Late	100002107	2168	703.575	9939941	6254-89-3		HMDB07112
2578	palmitoyl-arachidonoyl-glycerol (16:0/20:4) [1]*	Lipid	Diacylglycerol	54957	LC/MS Pos Late	100010924	2916	634.54				HMDB07112
2579	palmitoyl-arachidonoyl-glycerol (16:0/20:4) [2]*	Lipid	Diacylglycerol	54958	LC/MS Pos Late	100010925	3015	634.54				HMDB07121
2581	palmitoyl-docosahexaenoyl-glycerol (16:0/22:6) [1]*	Lipid	Diacylglycerol	57373	LC/MS Pos Late	100015618	2749	658.54				HMDB07103
2571	palmitoyl-linoleoyl-glycerol (16:0/18:2) [1]*	Lipid	Diacylglycerol	52633	LC/MS Pos Late	100009052	3080	610.54	9543695			HMDB07103
2572	palmitoyl-linoleoyl-glycerol (16:0/18:2) [2]*	Lipid	Diacylglycerol	52634	LC/MS Pos Late	100009055	3197	610.54				HMDB07102
2569	palmitoyl-oleoyl-glycerol (16:0/18:1) [1]*	Lipid	Diacylglycerol	54943	LC/MS Pos Late	100010916	3562	612.556			C13861	HMDB07102
2570	palmitoyl-oleoyl-glycerol (16:0/18:1) [2]*	Lipid	Diacylglycerol	54942	LC/MS Pos Late	100010917	3695	612.556			C13861
2786	palmitoyl-sphingosine-phosphoethanolamine (d18:1/16:0)	Lipid	Ceramide PEs	62984	LC/MS Pos Late	100021162	2207	661.528				HMDB00222
1627	palmitoylcarnitine (C16)	Lipid	Fatty Acid Metabolism (Acyl Carnitine, Long Chain Saturated)	44681	LC/MS Pos Late	100000776	1425	400.342	461	6865-14-1	C02990
1692	palmitoylcholine	Lipid	Fatty Acid Metabolism (Acyl Choline)	52944	LC/MS Pos Late	100009233	1482	342.337	151731
3904	pantoate	Cofactors and Vitamins	Pantothenate and CoA Metabolism	63061	LC/MS Neg	100002613	1143	147.066	439251	470-29-1	C00522	HMDB00210
3905	pantothenate (Vitamin B5)	Cofactors and Vitamins	Pantothenate and CoA Metabolism	1508	LC/MS Neg	1024	1498.7	218.103	6613	137-08-6	C00864	HMDB01860
4109	paraxanthine	Xenobiotics	Xanthine Metabolism	18254	LC/MS Neg	100000453	2279	179.058	4687	611-59-6	C13747	HMDB00847
1315	pelargonate (9:0)	Lipid	Medium Chain Fatty Acid	12035	LC/MS Neg	437	4798	157.123	8158	112-05-0	C01601	HMDB00826
1326	pentadecanoate (15:0)	Lipid	Long Chain Saturated Fatty Acid	1361	LC/MS Neg	980	5521	241.217	13849	1002-84-2;10002-84-2	C16537
5384	pentose acid*	Partially Characterized Molecules	Partially Characterized Molecules	63264	LC/MS Polar	100021467	2180	165.041				HMDB59586
5248	perfluorooctanesulfonate (PFOS)	Xenobiotics	Chemical	57564	LC/MS Polar	100010955	662	498.93	74483	1763-23-1	C18142	HMDB59587
5292	perfluorooctanoate (PFOA)	Xenobiotics	Chemical	62071	LC/MS Neg	100020208	5130	412.966	9554			HMDB60015
166	phenol sulfate	Amino Acid	Tyrosine Metabolism	32553	LC/MS Neg	100001510	2156	172.991	74426	937-34-8	C02180	HMDB00209
141	phenylacetate	Amino Acid	Phenylalanine Metabolism	57745	LC/MS Neg	100000011	2150	91.0554	999	103-82-2	C07086
1024	phenylacetylcarnitine	Peptide	Acetylated Peptides	48425	LC/MS Pos Early	100006108	3092	280.154	101724840	287108-21-8		HMDB59772
1026	phenylacetylglutamate	Peptide	Acetylated Peptides	52925	LC/MS Neg	100009045	1630	264.088	11579826			HMDB06344
1027	phenylacetylglutamine	Peptide	Acetylated Peptides	35126	LC/MS Pos Early	100001417	2145	265.118	92258	28047-15-6	C04148	HMDB00821
1030	phenylacetylglycine	Peptide	Acetylated Peptides	33945	LC/MS Neg	100001275	2375	192.067	68144	500-98-1	C05598	HMDB00159
128	phenylalanine	Amino Acid	Phenylalanine Metabolism	64	LC/MS Pos Early	460	2878	166.086	6140	63-91-2	C00079	HMDB28995
827	phenylalanylglycine	Peptide	Dipeptide	41370	LC/MS Pos Early	100003588	2898	223.108	98207	721-90-4		HMDB00779
137	phenyllactate (PLA)	Amino Acid	Phenylalanine Metabolism	22130	LC/MS Neg	100000774	2208	165.056	3848	828-01-3	C05607	HMDB00205
136	phenylpyruvate	Amino Acid	Phenylalanine Metabolism	566	LC/MS Neg	241	2515	163.04	997	156-06-9	C00166	HMDB01429
1294	phosphate	Energy	Oxidative Phosphorylation	42109	LC/MS Pos Early	461	576	98.9842	1061	7664-38-2	C00009	HMDB00263
1077	phosphoenolpyruvate (PEP)	Carbohydrate	Glycolysis, Gluconeogenesis, and Pyruvate Metabolism	597	LC/MS Polar	463	4212	166.975	1005	10526-80-4	C00074	HMDB00224
1949	phosphoethanolamine (PE)	Lipid	Phospholipid Metabolism	1600	LC/MS Pos Early	1026	700	142.026	1015	1071-23-4	C00346	HMDB02243
248	picolinate	Amino Acid	Tryptophan Metabolism	1512	LC/MS Pos Early	1022	910	124.039	1018	98-98-6	C10164	HMDB59766
1611	picolinoylglycine	Lipid	Fatty Acid Metabolism (Acyl Glycine)	63057	LC/MS Pos Early	100021198	1945	181.061	11788622	5616-29-5		HMDB00857
1480	pimelate (C7-DC)	Lipid	Fatty Acid, Dicarboxylate	15704	LC/MS Polar	100000101	2745	159.066	385	111-16-0	C02656
1669	pimeloylcarnitine/3-methyladipoylcarnitine (C7-DC)	Lipid	Fatty Acid Metabolism (Acyl Carnitine, Dicarboxylate)	53224	LC/MS Pos Early	100009407	2773	304.175				HMDB00070
121	pipecolate	Amino Acid	Lysine Metabolism	1444	LC/MS Pos Early	1025	2200	130.086	849	4043-87-2	C00408	HMDB29377
4439	piperine	Xenobiotics	Food Component/Plant	33935	LC/MS Pos Late	100001267	1168	286.144	638024	94-62-2	C03882	HMDB10318
2931	pregnanediol-3-glucuronide	Lipid	Progestin Steroids	40708	LC/MS Neg	100003470	5145	495.296	123796	1852-49-9
2936	pregnanolone/allopregnanolone sulfate	Lipid	Progestin Steroids	48394	LC/MS Neg	100006173	5160	397.205
2908	pregnen-diol disulfate*	Lipid	Pregnenolone Steroids	32562	LC/MS Neg	100001993	3868	238.077
2907	pregnenediol sulfate (C21H34O5S)*	Lipid	Pregnenolone Steroids	32619	LC/MS Neg	100002067	5000	397.205		1247-64-9
2910	pregnenetriol disulfate*	Lipid	Pregnenolone Steroids	62921	LC/MS Neg	100021104	3504	246.075
2909	pregnenetriol sulfate*	Lipid	Pregnenolone Steroids	62922	LC/MS Neg	100021103	4749	413.2				HMDB00774
2891	pregnenolone sulfate	Lipid	Pregnenolone Steroids	38170	LC/MS Neg	100002129	5100	395.19	105074	1247-64-9		HMDB06695
435	prolylhydroxyproline	Amino Acid	Urea cycle; Arginine and Proline Metabolism	35127	LC/MS Pos Early	100001167	2128	229.118	11673055	18684-24-7		HMDB00162
418	proline	Amino Acid	Urea cycle; Arginine and Proline Metabolism	1898	LC/MS Pos Early	480	1603	116.071	145742	147-85-3	C00148	HMDB11178
847	prolylglycine	Peptide	Dipeptide	40703	LC/MS Pos Early	100003674	2136	173.092	6426709	2578-57-6		HMDB00824
1578	propionylcarnitine (C3)	Lipid	Fatty Acid Metabolism (also BCAA Metabolism)	32452	LC/MS Pos Early	100001162	2590	218.139	107738	17298-37-2	C03017	HMDB00783
1579	propionylglycine (C3)	Lipid	Fatty Acid Metabolism (also BCAA Metabolism)	31932	LC/MS Polar	100001150	1502.5	130.051	98681	21709-90-0
4085	propyl 4-hydroxybenzoate sulfate	Xenobiotics	Benzoate Metabolism	48460	LC/MS Neg	100006264	3971	259.028		162338-10-5		HMDB00767
3798	pseudouridine	Nucleotide	Pyrimidine Metabolism, Uracil containing	33442	LC/MS Pos Early	821	800	245.077	15047	1445-07-4	C02067	HMDB01545
4010	pyridoxal	Cofactors and Vitamins	Vitamin B6 Metabolism	1651	LC/MS Pos Early	491	2343	168.065	1050	65-22-5	C00250	HMDB00017
4011	pyridoxate	Cofactors and Vitamins	Vitamin B6 Metabolism	31555	LC/MS Neg	100001121	2185	182.046	6723	82-82-6	C00847	HMDB02075
4005	pyridoxine (Vitamin B6)	Cofactors and Vitamins	Vitamin B6 Metabolism	608	LC/MS Neg	936	1657	168.067	1054	58-56-0	C00314
52	pyroglutamine*	Amino Acid	Glutamate Metabolism	46225	LC/MS Pos Early	100001540	1900	129.066	134508	2353-44-8		HMDB33143
4546	pyrraline	Xenobiotics	Food Component/Plant	48428	LC/MS Neg	100001767	2304	253.119	122228	74509-14-1		HMDB00243
1078	pyruvate	Carbohydrate	Glycolysis, Gluconeogenesis, and Pyruvate Metabolism	48990	LC/MS Polar	823	1083	87.0088	1060	127-17-3	C00022	HMDB03072
4354	quinate	Xenobiotics	Food Component/Plant	18335	LC/MS Polar	100000442	2432.9	191.056	6508	77-95-2	C00296
4816	quinine	Xenobiotics	Drug - Antibiotic	39767	LC/MS Pos Early	100002968	3378	325.191	2728270	130-95-0		HMDB00232
3872	quinolinate	Cofactors and Vitamins	Nicotinate and Nicotinamide Metabolism	1899	LC/MS Pos Early	182	845	168.029	1066	89-00-9	C03722	HMDB01930
4933	ranitidine	Xenobiotics	Drug - Gastrointestinal	38595	LC/MS Pos Early	100002735	2910	315.149	3001055	66357-59-3	D00422
4934	ranitidine N-oxide*	Xenobiotics	Drug - Gastrointestinal	62485	LC/MS Pos Early	100020810	2926	331.144	3033888			HMDB01358
3998	retinal	Cofactors and Vitamins	Vitamin A Metabolism	40807	LC/MS Pos Late	100004088	1666	285.221	638015		C00376	HMDB00305
3991	retinol (Vitamin A)	Cofactors and Vitamins	Vitamin A Metabolism	1806	LC/MS Pos Late	498	1636	269.226	445354	68-26-8	C00473	HMDB00508
1101	ribitol	Carbohydrate	Pentose Metabolism	15772	LC/MS Polar	100000406	1789.6	151.061	6912	488-81-3	C00474	HMDB00244
3901	riboflavin (Vitamin B2)	Cofactors and Vitamins	Riboflavin Metabolism	1827	LC/MS Neg	500	3160	255.089	493570	83-88-5	C00255	HMDB00867
1102	ribonate (ribonolactone)	Carbohydrate	Pentose Metabolism	27731	LC/MS Polar	100001007	2425	165.041	5460677	5336-08-03	C01685
1126	ribulonate/xylulonate/lyxonate*	Carbohydrate	Pentose Metabolism	61858	LC/MS Polar	100019968	2350	165.041				HMDB01301
60	S-1-pyrroline-5-carboxylate	Amino Acid	Glutamate Metabolism	42370	LC/MS Pos Early	35	1528	114.055	1196	2906-39-0	C04322	HMDB00939
375	S-adenosylhomocysteine (SAH)	Amino Acid	Methionine, Cysteine, SAM and Taurine Metabolism	42382	LC/MS Neg	197	1832.4	383.114	439155	979-92-0	C00021	HMDB34323
4475	S-allylcysteine	Xenobiotics	Food Component/Plant	43239	LC/MS Pos Early	100004509	2690	162.058	98280	21593-77-1		HMDB29415
5099	S-carboxymethyl-L-cysteine	Xenobiotics	Drug - Other	47897	LC/MS Pos Early	100002324	1490	180.032	1080	638-23-3	C03727	HMDB02108
385	S-methylcysteine	Amino Acid	Methionine, Cysteine, SAM and Taurine Metabolism	39592	LC/MS Polar	100002749	1942	134.028	24417	1187-84-4		HMDB29432
386	S-methylcysteine sulfoxide	Amino Acid	Methionine, Cysteine, SAM and Taurine Metabolism	43378	LC/MS Pos Early	100002927	900	152.038	82142	6853-87-8		HMDB38670
367	S-methylmethionine	Amino Acid	Methionine, Cysteine, SAM and Taurine Metabolism	38127	LC/MS Pos Early	100002183	2555	164.074	458	3493-12-07	C05319	HMDB29723
4472	saccharin	Xenobiotics	Food Component/Plant	21151	LC/MS Neg	100000870	2000	181.992	5143	81-07-2	D01085	HMDB01895
5071	salicylate	Xenobiotics	Drug - Topical Agents	1515	LC/MS Polar	501	802	137.024	338	69-72-7	C00805
4731	salicyluric glucuronide*	Xenobiotics	Drug - Analgesics, Anesthetics	33384	LC/MS Neg	100001332	1463	370.078				HMDB00271
4	sarcosine	Amino Acid	Glycine, Serine and Threonine Metabolism	1516	LC/MS Pos Early	1023	1280	90.055	1088	107-97-1	C00213	HMDB00792
1488	sebacate (C10-DC)	Lipid	Fatty Acid, Dicarboxylate	32398	LC/MS Neg	100001211	1788	201.113	5192	111-20-6	C08277	HMDB03219
1125	sedoheptulose	Carbohydrate	Pentose Metabolism	53237	LC/MS Polar	100002619	2255	209.067	5459879	3019-74-7		HMDB00187
9	serine	Amino Acid	Glycine, Serine and Threonine Metabolism	1648	LC/MS Pos Early	503	1239	106.05	5951	56-45-1	C00065	HMDB00259
253	serotonin	Amino Acid	Tryptophan Metabolism	2342	LC/MS Pos Early	504	2550	177.102	5202	153-98-0	C00780	HMDB01257
461	spermidine	Amino Acid	Polyamine Metabolism	485	LC/MS Pos Early	50	3355	146.165	1102	124-20-9	C00315	HMDB01256
468	spermine	Amino Acid	Polyamine Metabolism	603	LC/MS Pos Early	507	3350	203.223	1103	71-44-3	C00750
2662	sphingadienine	Lipid	Sphingolipid Synthesis	57426	LC/MS Pos Late	100015643	1350	298.274	6449795	25696-03-1		HMDB00269
2660	sphinganine	Lipid	Sphingolipid Synthesis	17769	LC/MS Pos Late	313	1413	302.305	3126	3102-56-5	C00836	HMDB01383
2661	sphinganine-1-phosphate	Lipid	Sphingolipid Synthesis	52605	LC/MS Pos Late	100001876	1431	382.272	520	19794-97-9
2764	sphingomyelin (d17:1/14:0, d16:1/15:0)*	Lipid	Sphingomyelins	62152	LC/MS Pos Late	100020276	1950	661.528
2767	sphingomyelin (d17:1/16:0, d18:1/15:0, d16:1/17:0)*	Lipid	Sphingomyelins	52433	LC/MS Pos Late	100006314	2082	689.559		121999-58-4
2768	sphingomyelin (d17:2/16:0, d18:2/15:0)*	Lipid	Sphingomyelins	57483	LC/MS Pos Late	100015793	1837	687.544				HMDB12087
2753	sphingomyelin (d18:0/18:0, d19:0/17:0)*	Lipid	Dihydrosphingomyelins	57473	LC/MS Pos Late	100009027	2362	733.622
2754	sphingomyelin (d18:0/20:0, d16:0/22:0)*	Lipid	Dihydrosphingomyelins	57476	LC/MS Pos Late	100015786	2600	761.653				HMDB12097
2765	sphingomyelin (d18:1/14:0, d16:1/16:0)*	Lipid	Sphingomyelins	42463	LC/MS Pos Late	100004328	1998	675.544	11433862
2770	sphingomyelin (d18:1/17:0, d17:1/18:0, d19:1/16:0)	Lipid	Sphingomyelins	52615	LC/MS Pos Late	100008920	2312	717.591		121999-64-2		HMDB12101
2771	sphingomyelin (d18:1/18:1, d18:2/18:0)	Lipid	Sphingomyelins	37529	LC/MS Pos Late	100002106	2167	729.591	6443882	108392-10-5
2772	sphingomyelin (d18:1/19:0, d19:1/18:0)*	Lipid	Sphingomyelins	57475	LC/MS Pos Late	100015787	2330	745.622				HMDB12102
2773	sphingomyelin (d18:1/20:0, d16:1/22:0)*	Lipid	Sphingomyelins	48490	LC/MS Pos Late	100006290	2685	759.638
2774	sphingomyelin (d18:1/20:1, d18:2/20:0)*	Lipid	Sphingomyelins	48491	LC/MS Pos Late	100006292	2383	757.622		222403-67-0
2775	sphingomyelin (d18:1/20:2, d18:2/20:1, d16:1/22:2)*	Lipid	Sphingomyelins	57481	LC/MS Pos Late	100006293	2039	755.606
2776	sphingomyelin (d18:1/21:0, d17:1/22:0, d16:1/23:0)*	Lipid	Sphingomyelins	52495	LC/MS Pos Late	100009025	2793	773.653				HMDB12104
2778	sphingomyelin (d18:1/22:1, d18:2/22:0, d16:1/24:1)*	Lipid	Sphingomyelins	48493	LC/MS Pos Late	100006295	2666	785.653
2779	sphingomyelin (d18:1/22:2, d18:2/22:1, d16:1/24:2)*	Lipid	Sphingomyelins	57477	LC/MS Pos Late	100006296	2209	783.638				HMDB12107
2781	sphingomyelin (d18:1/24:1, d18:2/24:0)*	Lipid	Sphingomyelins	47153	LC/MS Pos Late	100005986	3033	813.684		94359-13-4
2783	sphingomyelin (d18:1/25:0, d19:0/24:1, d20:1/23:0, d19:1/24:0)*	Lipid	Sphingomyelins	57478	LC/MS Pos Late	100015792	3500	829.716
2766	sphingomyelin (d18:2/14:0, d18:1/14:1)*	Lipid	Sphingomyelins	47154	LC/MS Pos Late	100005985	1860	673.528
2769	sphingomyelin (d18:2/16:0, d18:1/16:1)*	Lipid	Sphingomyelins	42459	LC/MS Pos Late	100004329	2002	701.559
2761	sphingomyelin (d18:2/18:1)*	Lipid	Sphingomyelins	57474	LC/MS Pos Late	100015788	1904	727.575
2777	sphingomyelin (d18:2/21:0, d16:2/23:0)*	Lipid	Sphingomyelins	57480	LC/MS Pos Late	100015790	2330	771.638
2780	sphingomyelin (d18:2/23:0, d18:1/23:1, d17:1/24:1)*	Lipid	Sphingomyelins	52435	LC/MS Pos Late	100008956	2845	799.669
2762	sphingomyelin (d18:2/23:1)*	Lipid	Sphingomyelins	57482	LC/MS Pos Late	100015791	2315	797.653
2782	sphingomyelin (d18:2/24:1, d18:1/24:2)*	Lipid	Sphingomyelins	52437	LC/MS Pos Late	100008957	2635	811.669
2763	sphingomyelin (d18:2/24:2)*	Lipid	Sphingomyelins	57479	LC/MS Pos Late	100015789	2215	809.653				HMDB00252
2811	sphingosine	Lipid	Sphingosines	17747	LC/MS Pos Late	297	1393	300.29	5353955	123-78-4	C00319	HMDB00277
2813	sphingosine 1-phosphate	Lipid	Sphingosines	34445	LC/MS Pos Late	100000626	1375	380.256	5283560	26993-30-6	C06124	HMDB04827
4492	stachydrine	Xenobiotics	Food Component/Plant	34384	LC/MS Pos Early	100001296	1440	144.102	115244	4136-37-2	C10172	HMDB00827
1329	stearate (18:0)	Lipid	Long Chain Saturated Fatty Acid	1358	LC/MS Neg	439	5872	283.264	5281	57-11-4	C01530	HMDB06547
1368	stearidonate (18:4n3)	Lipid	Long Chain Polyunsaturated Fatty Acid (n3 and n6)	33969	LC/MS Neg	100001229	5395	275.202	5312508	111174-40-4	C16300	HMDB13078
1878	stearoyl ethanolamide	Lipid	Endocannabinoid	38625	LC/MS Pos Late	100002254	1787	328.321	27902	111-57-9		HMDB01348
2757	stearoyl sphingomyelin (d18:1/18:0)	Lipid	Sphingomyelins	19503	LC/MS Pos Late	1538	2400	731.606	6453725	85187-10-6;85187-10-6	C00550
2601	stearoyl-arachidonoyl-glycerol (18:0/20:4) [1]*	Lipid	Diacylglycerol	57450	LC/MS Pos Late	100010949	3404	662.572
2602	stearoyl-arachidonoyl-glycerol (18:0/20:4) [2]*	Lipid	Diacylglycerol	57449	LC/MS Pos Late	100010950	3522	662.572
2584	stearoyl-linoleoyl-glycerol (18:0/18:2) [1]*	Lipid	Diacylglycerol	54948	LC/MS Pos Late	100010920	3650	638.572
2585	stearoyl-linoleoyl-glycerol (18:0/18:2) [2]*	Lipid	Diacylglycerol	54947	LC/MS Pos Late	100010921	3762	638.572				HMDB00848
1629	stearoylcarnitine (C18)	Lipid	Fatty Acid Metabolism (Acyl Carnitine, Long Chain Saturated)	34409	LC/MS Pos Late	100001391	1485	428.373	6426855	18822-91-8
1699	stearoylcholine*	Lipid	Fatty Acid Metabolism (Acyl Choline)	57464	LC/MS Pos Late	100015759	1520	370.368				HMDB00893
1483	suberate (C8-DC)	Lipid	Fatty Acid, Dicarboxylate	15730	LC/MS Neg	100000016	804.3	173.082	10457	505-48-6	C08278
1670	suberoylcarnitine (C8-DC)	Lipid	Fatty Acid Metabolism (Acyl Carnitine, Dicarboxylate)	52990	LC/MS Pos Early	100006627	2964	318.191				HMDB00254
1276	succinate	Energy	TCA Cycle	1437	LC/MS Neg	252	603	117.019	1110	110-15-6	C00042
5257	succinimide	Xenobiotics	Chemical	41888	LC/MS Polar	100003696	2155	116.035	11439	123-56-8	C07273	HMDB61717
1275	succinylcarnitine (C4)	Energy	TCA Cycle	37058	LC/MS Pos Early	100001948	2291	262.128	71464481	256928-74-2		HMDB00258
1159	sucrose	Carbohydrate	Disaccharides and Oligosaccharides	1519	LC/MS Neg	935	865	341.109	5988	57-50-1	C00089
4451	sulfate of piperine metabolite C16H19NO3 (2)*	Xenobiotics	Food Component/Plant	62295	LC/MS Neg	100020496	4112	352.086
4452	sulfate of piperine metabolite C16H19NO3 (3)*	Xenobiotics	Food Component/Plant	62296	LC/MS Neg	100020497	4200	352.086
4457	sulfate of piperine metabolite C18H21NO3 (1)*	Xenobiotics	Food Component/Plant	62297	LC/MS Neg	100020502	4481	378.102
4459	sulfate of piperine metabolite C18H21NO3 (3)*	Xenobiotics	Food Component/Plant	62299	LC/MS Neg	100020504	4630	378.102				HMDB01448
5149	sulfate*	Xenobiotics	Chemical	46960	LC/MS Neg	100002528	616	96.9601	1118	14808-79-8	C00059
4566	syringol sulfate	Xenobiotics	Food Component/Plant	48454	LC/MS Neg	100006256	2395	233.012		52904-67-3
4923	tadalafil	Xenobiotics	Drug - Cardiovascular	52950	LC/MS Pos Late	100008974	944	390.145	4687521	171596-29-5		HMDB00956
4500	tartarate	Xenobiotics	Food Component/Plant	15336	LC/MS Neg	100000295	615.3	149.009	444305	87-69-4;6106-24-7	C00898	HMDB35227
4629	tartronate (hydroxymalonate)	Xenobiotics	Food Component/Plant	20693	LC/MS Neg	100000840	610	118.999	45	80-69-3	C02287	HMDB00251
398	taurine	Amino Acid	Methionine, Cysteine, SAM and Taurine Metabolism	2125	LC/MS Pos Early	512	660	126.022	1123	107-35-7	C00245	HMDB00932
3063	tauro-beta-muricholate	Lipid	Primary Bile Acid Metabolism	33983	LC/MS Neg	100001250	4774	514.284	168408	25696-60-0		HMDB00951
3059	taurochenodeoxycholate	Lipid	Primary Bile Acid Metabolism	18494	LC/MS Neg	1629	5250	498.289	387316	6009-98-9	C05465	HMDB02486
3130	taurochenodeoxycholic acid 3-sulfate	Lipid	Secondary Bile Acid Metabolism	62890	LC/MS Neg	100021093	4809	288.62				HMDB00036
3052	taurocholate	Lipid	Primary Bile Acid Metabolism	18497	LC/MS Neg	1648	5150	514.284	6675	145-42-6	C05122
3125	taurocholenate sulfate*	Lipid	Secondary Bile Acid Metabolism	32807	LC/MS Neg	100001990	4750	279.614				HMDB00896
3082	taurodeoxycholate	Lipid	Secondary Bile Acid Metabolism	12261	LC/MS Neg	1668	5257.4	498.289	2733768	207737-97-1	C05463
3083	taurodeoxycholic acid 3-sulfate	Lipid	Secondary Bile Acid Metabolism	62889	LC/MS Neg	100006644	4850	288.62
3116	taurohyocholate*	Lipid	Secondary Bile Acid Metabolism	42603	LC/MS Neg	100004084	5000	514.284				HMDB02580
3094	taurolithocholate 3-sulfate	Lipid	Secondary Bile Acid Metabolism	36850	LC/MS Neg	100001658	5027	280.622	440071	64936-83-0	C03642	HMDB00874
3107	tauroursodeoxycholate	Lipid	Secondary Bile Acid Metabolism	39378	LC/MS Neg	100002912	5025	498.289	9848818	14605-22-2
1501	tetradecadienedioate (C14:2-DC)*	Lipid	Fatty Acid, Dicarboxylate	62918	LC/MS Neg	100021100	3148	253.144				HMDB00560
1361	tetradecadienoate (14:2)*	Lipid	Long Chain Polyunsaturated Fatty Acid (n3 and n6)	62850	LC/MS Neg	100020343	5292	223.17	5312409	39039-37-7		HMDB00872
1498	tetradecanedioate (C14)	Lipid	Fatty Acid, Dicarboxylate	35669	LC/MS Neg	100001613	3985	257.176	13185	821-38-5
2964	tetrahydrocortisol sulfate (1)	Lipid	Corticosteroids	62793	LC/MS Neg	100020848	4276	445.19
5052	THC carboxylic acid	Xenobiotics	Drug - Psychoactive	61836	LC/MS Neg	100016048	5263	343.192	107885
5053	THC carboxylic acid glucuronide	Xenobiotics	Drug - Psychoactive	61848	LC/MS Neg	100016049	5224	519.224				HMDB34365
4501	theanine	Xenobiotics	Food Component/Plant	22206	LC/MS Pos Early	100000784	2180	175.108	439378	3081-61-6	C01047	HMDB02825
4110	theobromine	Xenobiotics	Xanthine Metabolism	18392	LC/MS Pos Early	100000445	1600	181.072	5429	83-67-0	C07480	HMDB01889
4111	theophylline	Xenobiotics	Xanthine Metabolism	18394	LC/MS Neg	100000437	2356.9	179.058	2153	58-55-9	C07130	HMDB00235
3983	thiamin (Vitamin B1)	Cofactors and Vitamins	Thiamine Metabolism	5341	LC/MS Pos Early	873	3050	265.112	1130	59-43-8	C00378
5290	thioproline	Xenobiotics	Chemical	53231	LC/MS Pos Early	100009232	1250	134.027	93176	34592-47-4		HMDB00943
3920	threonate	Cofactors and Vitamins	Ascorbate and Aldarate Metabolism	27738	LC/MS Polar	100001022	2384	135.03	151152	70753-61-6	C01620	HMDB00167
16	threonine	Amino Acid	Glycine, Serine and Threonine Metabolism	1284	LC/MS Pos Early	564	1514	120.066	6288	72-19-5	C00188	HMDB29068
885	threonylphenylalanine	Peptide	Dipeptide	31530	LC/MS Neg	100001125	2322	265.119	4099799	16875-27-7		HMDB01878
4504	thymol sulfate	Xenobiotics	Food Component/Plant	36095	LC/MS Neg	100001757	4410	229.054		89-83-8	C09908	HMDB01918
218	thyroxine	Amino Acid	Tyrosine Metabolism	2761	LC/MS Neg	1094	4808	775.679	5819	51-48-9	C01829	HMDB00959
337	tigloylglycine	Amino Acid	Leucine, Isoleucine and Valine Metabolism	1598	LC/MS Pos Early	1161	1926	158.081	6441567	35842-45-6		HMDB02366
336	tiglyl carnitine (C5)	Amino Acid	Leucine, Isoleucine and Valine Metabolism	35428	LC/MS Pos Early	100001597	2962	244.154	22833596	64191-86-2		HMDB00725
433	hydroxyproline	Amino Acid	Urea cycle; Arginine and Proline Metabolism	32306	LC/MS Pos Early	1001	1064	132.065	5810	51-35-4	C01157	HMDB00301
73	trans-urocanate	Amino Acid	Histidine Metabolism	607	LC/MS Polar	537	1882.5	137.036	736715	104-98-3	C00785	HMDB61387
4800	triclosan sulfate	Xenobiotics	Drug - Antibiotic	62732	LC/MS Neg	100020610	5118	366.901				HMDB12105
2759	tricosanoyl sphingomyelin (d18:1/23:0)*	Lipid	Sphingomyelins	52436	LC/MS Pos Late	100008955	3200	801.684
1497	tridecenedioate (C13:1-DC)*	Lipid	Fatty Acid, Dicarboxylate	62919	LC/MS Neg	100002199	3051	241.144				HMDB00875
3893	trigonelline (N'-methylnicotinate)	Cofactors and Vitamins	Nicotinate and Nicotinamide Metabolism	32401	LC/MS Pos Early	100001092	1388	138.055	5570	535-83-1	C01004	HMDB00925
1954	trimethylamine N-oxide	Lipid	Phospholipid Metabolism	40406	LC/MS Pos Early	100003397	2100	76.0757	1145	1184-78-7	C01104
5261	trizma acetate	Xenobiotics	Chemical	20710	LC/MS Pos Early	100000856	1884	122.081	6503	6850-28-8	C07182	HMDB00929
223	tryptophan	Amino Acid	Tryptophan Metabolism	54	LC/MS Pos Early	565	2986	205.097	6305	73-22-3	C00078	HMDB61115
232	tryptophan betaine	Amino Acid	Tryptophan Metabolism	37097	LC/MS Neg	100001743	2497	186.056	442106	20671-76-5	C09213	HMDB06409
202	tyramine O-sulfate	Amino Acid	Tyrosine Metabolism	48408	LC/MS Neg	100006092	1565	216.034	153005	30223-92-8		HMDB00158
148	tyrosine	Amino Acid	Tyrosine Metabolism	1299	LC/MS Pos Early	815	2430	182.081	6057	60-18-4	C00082
4548	umbelliferone sulfate	Xenobiotics	Food Component/Plant	48674	LC/MS Neg	100006282	2440	240.981	129659	69526-88-1		HMDB00888
1490	undecanedioate (C11-DC)	Lipid	Fatty Acid, Dicarboxylate	42395	LC/MS Neg	100001617	2440	215.129	15816	1852-04-6		HMDB00947
1319	undecanoate (11:0)	Lipid	Medium Chain Fatty Acid	12067	LC/MS Neg	889	5219.2	185.155	8180	334-48-5	C17715	HMDB00300
3797	uracil	Nucleotide	Pyrimidine Metabolism, Uracil containing	605	LC/MS Polar	825	1089.7	111.02	1174	66-22-8	C00106	HMDB00289
3712	urate	Nucleotide	Purine Metabolism, (Hypo)Xanthine/Inosine containing	1604	LC/MS Pos Early	1134	776	169.036	1175	69-93-2;120K5305	C00366	HMDB00294
408	urea	Amino Acid	Urea cycle; Arginine and Proline Metabolism	1670	LC/MS Pos Early	533	700	121.072	1176	57-13-6	C00086	HMDB00296
3796	uridine	Nucleotide	Pyrimidine Metabolism, Uracil containing	606	LC/MS Neg	535	1457.6	243.062	6029	58-96-8	C00299	HMDB00946
3096	ursodeoxycholate	Lipid	Secondary Bile Acid Metabolism	1605	LC/MS Neg	1135	5055	391.285	31401	128-13-2	C07880	HMDB00892
1311	valerate (5:0)	Lipid	Short Chain Fatty Acid	33443	LC/MS Neg	1136	1718	101.061	7991	109-52-4	C00803	HMDB00883
348	valine	Amino Acid	Leucine, Isoleucine and Valine Metabolism	1649	LC/MS Neg	566	909.4	116.072	6287	72-18-4	C00183	HMDB29127
930	valylglycine	Peptide	Dipeptide	40475	LC/MS Neg	100003641	1506	173.093	136487	686-43-1		HMDB29131
933	valylleucine	Peptide	Dipeptide	39994	LC/MS Pos Early	100003210	3138	231.17	352039	22906-55-4		HMDB00913
177	vanillactate	Amino Acid	Tyrosine Metabolism	54910	LC/MS Neg	100006129	1625	211.061	160637	2475-56-1		HMDB00484
4220	vanillate	Xenobiotics	Food Component/Plant	35639	LC/MS Neg	100001634	1100	167.035	8468	121-34-6	C06672
204	vanillic alcohol sulfate	Amino Acid	Tyrosine Metabolism	48733	LC/MS Neg	100006125	1808	233.012		754920-02-0		HMDB00291
178	vanillylmandelate (VMA)	Amino Acid	Tyrosine Metabolism	1567	LC/MS Neg	1111	941	197.046	1245	55-10-7	C05584	HMDB01935
4906	warfarin	Xenobiotics	Drug - Cardiovascular	43335	LC/MS Neg	100004175	3790	307.098		5543-57-7	C01541	HMDB00292
3704	xanthine	Nucleotide	Purine Metabolism, (Hypo)Xanthine/Inosine containing	3147	LC/MS Polar	1004	2023	151.026	1188	69-89-6	C00385	HMDB00299
3706	xanthosine	Nucleotide	Purine Metabolism, (Hypo)Xanthine/Inosine containing	15136	LC/MS Neg	100000299	1075	283.068	64959	146-80-5	C01762	HMDB00881
244	xanthurenate	Amino Acid	Tryptophan Metabolism	15679	LC/MS Pos Early	100000015	2236	206.045	5699	59-007	C02470
1650	ximenoylcarnitine (C26:1)*	Lipid	Fatty Acid Metabolism (Acyl Carnitine, Monounsaturated)	57517	LC/MS Pos Late	100015836	1607	538.483				HMDB00098
1106	xylose	Carbohydrate	Pentose Metabolism	15581	LC/MS Polar	826	1727	195.051	135191	609-06-3	C00181

## Sheet: UCSD_TableS2 
		Total		20 patients					no decrease in FA		5 patients					decrease in FA		15 patients
Fatty Acid	average (baseline)	SD (baseline)	average (24w)	SD (24w)	Fold-change	p		average (baseline)	SD (baseline)	average (24w)	SD (24w)	Fold-change	p		average (baseline)	SD (baseline)	average (24w)	SD (24w)	Fold-change	p
laurate (12:0)	2.339	3.149	1	0.775	0.427533	0.097		2.123	2.068	1.183	0.768	0.55723	0.284		1.416	0.94	0.93	0.796	0.65678	0.204
myristate (14:0)	1.632	0.897	0.925	0.534	0.566789	0.011		1.272	0.83	1.458	0.513	1.14623	0.567		1.568	0.836	0.72	0.39	0.459184	0.003
pentadecanoate (15:0)	1.27	0.43	0.863	0.377	0.679528	0.005		1.155	0.488	1.299	0.265	1.12468	0.386		1.265	0.453	0.696	0.261	0.550198	0.001
palmitate (16:0)	1.315	0.679	0.87	0.379	0.661597	0.018		0.861	0.376	1.196	0.248	1.38908	0.068		1.379	0.724	0.744	0.348	0.539521	0.001
palmitoleate (16:1n7)	1.657	1.103	0.992	0.741	0.598672	0.044		0.838	0.533	1.632	0.767	1.94749	0.09		1.849	1.187	0.746	0.587	0.403461	0.002
margarate (17:0)	1.402	0.909	0.929	0.526	0.662625	0.026		0.956	0.326	1.335	0.557	1.39644	0.064		1.496	1.044	0.772	0.439	0.516043	0.003
10-heptadecenoate (17:1n7)	1.626	1.074	0.963	0.661	0.592251	0.023		0.859	0.467	1.498	0.743	1.74389	0.009		1.804	1.173	0.757	0.52	0.419623	0.001
stearate (18:0)	1.384	1.022	0.941	0.388	0.679913	0.054		0.93	0.243	1.236	0.273	1.32903	0.056		1.488	1.182	0.828	0.371	0.556452	0.021
oleate/vaccenate (18:1)	1.372	0.934	0.847	0.487	0.617347	0.026		0.819	0.449	1.266	0.252	1.54579	0.037		1.484	1.032	0.685	0.463	0.46159	0.002
linoleate (18:2n6)	1.471	0.776	0.829	0.472	0.563562	0.01		0.909	0.41	1.204	0.342	1.32453	0.227		1.527	0.799	0.684	0.442	0.447937	0.001
linolenate (18:3n3 or 3n6)	1.743	1.081	0.88	0.627	0.504877	0.009		1.009	0.578	1.421	0.662	1.40833	0.03		1.826	1.087	0.671	0.491	0.36747	0.001
stearidonate (18:4n3)	2.411	4.481	0.9	0.843	0.373289	0.192		0.893	0.573	1.427	1.341	1.59798	0.437		3.036	5.188	0.698	0.498	0.229908	0.139
arachidate (20:0)	1.594	1.357	0.971	0.321	0.609159	0.042		1.376	0.764	1.091	0.169	0.792878	0.386		1.549	1.557	0.925	0.358	0.597159	0.114
eicosenoate (20:1n9 or 1n11)	2.334	3.429	0.982	0.588	0.420737	0.102		0.916	0.364	1.582	0.608	1.72707	0.123		2.807	3.959	0.752	0.4	0.267902	0.064
dihomolinoleate (20:2n6)	1.559	1.354	0.832	0.368	0.533675	0.03		0.82	0.293	1.128	0.158	1.37561	0.148		1.729	1.537	0.718	0.364	0.415269	0.017
dihomolinolenate (20:3n3 or 3n6)	1.38	0.593	0.961	0.458	0.696377	0.031		0.995	0.378	1.332	0.476	1.33869	0.121		1.443	0.676	0.818	0.377	0.566875	0.004
mead acid (20:3n9)	1.591	1.314	1.096	0.685	0.688875	0.058		1.016	0.52	1.443	0.232	1.42028	0.128		1.782	1.496	0.962	0.76	0.539843	0.011
arachidonate (20:4n6)	1.3	0.644	0.908	0.458	0.698462	0.021		1.06	0.453	1.158	0.381	1.09245	0.471		1.339	0.742	0.812	0.461	0.606423	0.013
eicosapentaenoate (EPA; 20:5n3)	2.127	2.647	1.461	1.633	0.686883	0.071		1.874	2.219	2.13	1.971	1.13661	0.466		2.689	3.328	1.204	1.491	0.44775	0.04
erucate (22:1n9)	5.81	18.796	0.984	0.55	0.169363	0.293		0.987	0.407	1.033	0.167	1.04661	0.812		7.548	22.102	0.965	0.646	0.127848	0.305
docosadienoate (22:2n6)	1.55	1.51	0.861	0.374	0.555484	0.062		0.728	0.275	1.148	0.314	1.57692	0.158		1.789	1.701	0.751	0.343	0.419788	0.027
docosatrienoate (22:3n3)	1.481	0.773	0.895	0.502	0.604321	0.018		1.01	0.446	1.369	0.645	1.35545	0.334		1.502	0.889	0.713	0.297	0.4747	0.002
docosatrienoate (22:3n6)*	2.242	3.921	1.121	1.304	0.5	0.117		0.871	0.472	1.358	0.634	1.55913	0.026		2.59	4.606	1.03	1.497	0.397683	0.107
adrenate (22:4n6)	1.614	1.29	0.934	0.457	0.578686	0.016		1.012	0.509	1.168	0.25	1.15415	0.431		1.757	1.488	0.843	0.493	0.479795	0.013
docosapentaenoate (DPA; 22:5n3)	1.7	1.302	0.999	0.641	0.587647	0.013		1.216	1.038	1.517	0.723	1.24753	0.196		1.881	1.38	0.8	0.503	0.425306	0.002
docosapentaenoate (n6 DPA; 22:5n6)	1.554	1.145	0.967	0.463	0.622265	0.028		0.898	0.468	1.245	0.269	1.38641	0.041		1.737	1.276	0.86	0.485	0.495107	0.008
docosahexaenoate (DHA; 22:6n3)	1.791	1.465	1.018	0.626	0.568398	0.033		1.041	0.549	1.444	0.57	1.38713	0.284		1.984	1.563	0.855	0.585	0.430948	0.007

## Sheet: Omaha_TableS3
		total		34 patients					no decrease in FA		17 patients					decrease in FA		17 patients
Fatty Acid	average (baseline)	SD (baseline)	average (24w)	SD (24w)	Fold-change	p		average (baseline)	SD (baseline)	average (24w)	SD (24w)	Fold-change	p		average (baseline)	SD (baseline)	average (24w)	SD (24w)	Fold-change	p
12:0	3684.32	1922.01	2849.75	1970.59	0.77348	0.00207964		3797.42	1872.55	2329.86	1115.46	0.613539	0.000750414		3576.11	2082.41	3369.64	2490.87	0.942264	0.155817
14:0	8593.46	5645.36	8883.84	5645.67	1.03379	0.38559		8524.8	6505.84	11093.2	5993.92	1.30129	0.0478055		8613.62	5034.88	6674.44	4408.99	0.774871	0.0951755
15:0	1030.59	708.061	932.747	678.357	0.905059	0.253657		1055.02	821.903	1178.68	761.248	1.11721	0.312663		1006.32	632.042	686.811	490.987	0.682499	0.0439453
16:0	91989.3	59751.2	99860	68166.5	1.08556	0.263989		84606.9	59047.7	130107	76913.3	1.53779	0.0114595		98769.2	63140.8	69612.6	41520.2	0.704801	0.021487
16:1	14852	11820.2	18867.2	19283.8	1.27035	0.109127		15796.8	14222.8	28442.5	23074.7	1.80052	0.0111317		14168.2	9588.28	9292.02	6301.06	0.655838	0.0217691
17:0	2590.57	1310.56	2521.29	1362.6	0.973255	0.458072		2316.76	1205.94	3070.3	1397.12	1.32526	0.0328541		2789.24	1404.27	1972.28	1112.2	0.707101	0.0241281
17:1	1377.76	973.954	1731.85	1450.67	1.257	0.0902363		1513.32	1007.79	2410.89	1743.65	1.59312	0.0187512		1235.89	979.014	1052.8	565.925	0.851852	0.273028
18:0	71145.9	25470.6	72378.7	20983.5	1.01733	0.33989		68892.9	23100.2	77123.3	19730	1.11947	0.100181		71916.7	28271.4	67634	21703.1	0.940449	0.276224
18:1	114293	78389.6	121478	97048.2	1.06286	0.367087		109161	83041.9	167036	113783	1.53017	0.0344206		120251	78000	75920.3	45479	0.631346	0.0214235
18:2	43342.1	25299.8	45771.8	34886.6	1.05606	0.373714		37267.8	23574.8	57766.6	42579.5	1.55004	0.0296541		49786.4	26806.6	33777.1	19785.7	0.678439	0.0218891
18:3 N3	3023.77	1897.67	2972.47	2357.02	0.983035	0.460523		2591.43	1786.15	3674.19	2757.97	1.41783	0.069197		3448.52	2017.62	2270.76	1674.98	0.658472	0.0221924
18:3 N6	410.762	250.758	428.691	261.261	1.04365	0.286514		357.182	228.107	480.809	305.611	1.34612	0.013178		452.44	272.271	376.574	203.987	0.832318	0.107789
18:4	47.4344	58.6049	43.9753	37.8572	0.927076	0.315384		45.2681	71.3767	56.7305	41.7091	1.25321	0.349031		47.1697	44.7649	31.2201	29.6718	0.661868	0.049419
20:0	617.683	288.062	526.814	281.567	0.852888	0.0870616		551.358	254.192	532.959	244.146	0.96663	0.41674		681.434	320.323	520.669	322.223	0.764079	0.0557653
20:1	1200.68	807.645	1160.2	772.599	0.966285	0.415715		1116.36	799.874	1550.73	888.565	1.3891	0.0543559		1280.9	855.351	769.662	342.748	0.600877	0.00990181
20:2	1009.86	605.261	1030.99	747.195	1.02092	0.426025		941.26	548.025	1351.26	902.248	1.43559	0.0312099		1068.38	683.861	710.721	345.655	0.665232	0.0106543
20:3 N3	122.385	86.0475	119.899	96.2271	0.979689	0.488051		115.436	81.6365	158.247	115.242	1.37086	0.091579		125.534	93.5239	81.5512	51.8887	0.649635	0.01832
20:3 N6	825.579	453.57	942.829	498.834	1.14202	0.0931035		782.349	390.452	1083.5	566.495	1.38493	0.0192412		836.716	513.801	802.161	387.631	0.958701	0.402276
20:3 N9	113.18	78.3123	120.536	86.301	1.06499	0.302369		120.909	69.7853	161.366	101.753	1.33461	0.029929		105.437	89.6385	79.7058	38.2758	0.755956	0.0727657
20:4	3646.73	1319.54	3883.37	1455.45	1.06489	0.144018		3522.19	1039.25	4391.84	1686.07	1.24691	0.0152209		3689.69	1575.21	3374.9	988.351	0.914685	0.160243
20:5	461.155	274.402	479.616	241.911	1.04003	0.220262		456.092	285.954	545.16	248.926	1.19528	0.132601		432.097	237.237	414.072	222.725	0.958286	0.353855
22:0	398.092	276.491	296.105	191.038	0.74381	0.0261365		347.11	165.983	277.541	146.675	0.799577	0.155398		445.234	356.19	314.668	230.273	0.706748	0.053017
22:1	295.887	183.924	232.831	94.7965	0.786893	0.0280026		306.449	205.854	268.44	92.493	0.875967	0.256865		286.975	171.047	197.223	85.3524	0.687247	0.00538767
22:2	78.2798	62.8896	73.1985	52.6174	0.935087	0.350742		85.3457	57.1986	91.7048	63.2924	1.07451	0.371147		70.4141	70.7289	54.6921	31.2493	0.776721	0.156709
22:3	17.326	9.96466	15.9248	10.1684	0.919125	0.28802		15.4426	6.43324	13.416	4.90408	0.868762	0.115034		19.3231	12.7033	18.4336	13.2602	0.953967	0.43026
22:4	1680.48	1160.49	1705.5	1226.79	1.01489	0.427219		1601.54	873.444	2230.28	1469.85	1.39258	0.0281324		1726.86	1439.05	1180.71	598.667	0.683734	0.0272481
22:5 N3	1666.85	977.709	1702.85	1136.84	1.0216	0.340112		1617.98	968.742	2157.33	1332.99	1.33335	0.0550825		1623.56	966.924	1248.38	670.682	0.768913	0.0275753
22:5 N6	772.117	578.37	777.582	404.656	1.00708	0.463527		757.18	396.27	941.353	432.202	1.24324	0.0344007		781.734	743.613	613.811	306.485	0.785191	0.121649
22:6	3606.35	2241.13	3584.23	1963.45	0.993867	0.46826		3718.02	2533.9	4181.25	2264.78	1.12459	0.262799		3383.93	1991.27	2987.21	1436.87	0.882763	0.178934
23:0	128.577	58.7708	131.341	66.7821	1.0215	0.386095		145.43	71.2131	117.627	55.5113	0.80882	0.00198624		110.774	40.1693	145.055	75.6126	1.30948	0.0364932
24:0	405.769	344.48	358.674	134.808	0.883938	0.152199		379.73	125.202	334.447	74.4791	0.880751	0.0941741		437.542	483.843	382.902	175.179	0.875119	0.279365
24:1	445.901	172.372	453.511	193.156	1.01707	0.428267		506.774	191.065	523.11	214.197	1.03224	0.377345		387.62	137.712	383.912	144.141	0.990434	0.469663
26:0	347.568	394.182	288.963	125.235	0.831387	0.147312		320.386	154.23	249.632	57.4547	0.779163	0.0526527		383.894	550.179	328.294	160.498	0.855167	0.314968
Total	373864	208416	396432	246579	1.06037	0.318883		352805	210294	505788	285041	1.43362	0.0235073		393726	217174	287077	136901	0.72913	0.0272691
